# Supplementary material for: 2-[(4-Ethoxy­phen­yl)imino­meth­yl]-5-methoxy­phenol
Source: Acta Crystallogr Sect E Struct Rep Online. 2009 Oct 10;65(Pt 11):o2695. doi: 10.1107/S1600536809040240 (PMC2971457; doi:10.1107/S1600536809040240)
Supplement: Supplementary file 1 [file e-65-o2695-sup1.cif]

##############################################################################
###                                                                        ###
###        Electronic paper (Acta Crystallographica Section E)             ###
###                                                                        ###
##############################################################################
#                                                                            #
# This CIF contains the data in a paper accepted for publication in Acta     #
# Crystallographica Section E. It conforms to the requirements of Notes      #
# for Authors for Section E, and has been peer reviewed under the auspices   #
# of the IUCr Commission on Journals.                                        #
#                                                                            #
# Full details of the Crystallographic Information File format               #
# are given in the paper "The Crystallographic Information File (CIF):       #
# a New Standard Archive File for Crystallography" by S. R. Hall, F. H.      #
# Allen and I. D. Brown [Acta Cryst. (1991), A47, 655-685].                  #
#                                                                            #
# The current version of the core CIF dictionary is obtainable from          #
# ftp://ftp.iucr.org/pub/cif_core.dic. The current version number is 2.4.    #
#                                                                            #
# Software is freely available for graphical display of the structure(s) in  #
# this CIF.  For information consult the CIF home page http://www.iucr.org/  #
# cif/home.html                                                              #
#                                                                            #
# This file may be used for bona fide research purposes within the           #
# scientific community so long as proper attribution is given to the journal # 
# article from which it was obtained.                                        #
#                                                                            #
##############################################################################
                                             
data_I
_audit_creation_method     SHELXL97
_chemical_name_systematic     '2-[(4-Ethoxyphenyl)iminomethyl]-5-methoxyphenol'
_chemical_name_common     ?
_chemical_formula_moiety     'C16 H17 N O3'
_chemical_formula_sum     'C16 H17 N O3'
_chemical_formula_iupac     'C16 H17 N O3'
_chemical_formula_weight     271.31
_chemical_melting_point     381
_symmetry_cell_setting     monoclinic
_symmetry_space_group_name_H-M     'P 21/c'
_symmetry_space_group_name_Hall     '-P 2ybc'
loop_
    _symmetry_equiv_pos_as_xyz
    'x, y, z'
    '-x, y+1/2, -z+1/2'
    '-x, -y, -z'
    'x, -y-1/2, z-1/2'
_cell_length_a     7.4609(7)
_cell_length_b     8.3777(5)
_cell_length_c     23.016(2)
_cell_angle_alpha     90.00
_cell_angle_beta     98.896(8)
_cell_angle_gamma     90.00
_cell_volume     1421.3(2)
_cell_formula_units_Z     4
_cell_measurement_reflns_used     5881
_cell_measurement_theta_min     1.79
_cell_measurement_theta_max     27.32
_cell_measurement_temperature     296
_exptl_crystal_description     plate
_exptl_crystal_colour     yellow
_exptl_crystal_size_max     0.490
_exptl_crystal_size_mid     0.277
_exptl_crystal_size_min     0.070
_exptl_crystal_density_diffrn     1.268
_exptl_crystal_density_meas     ?
_exptl_crystal_density_method     'not measured'
_exptl_crystal_F_000     576
_exptl_absorpt_coefficient_mu     0.088
_exptl_absorpt_correction_type     integration
_exptl_absorpt_process_details     '(X-RED32; Stoe & Cie, 2002)'
_exptl_absorpt_correction_T_min     0.9828
_exptl_absorpt_correction_T_max     0.9941
_exptl_special_details     ?
_diffrn_ambient_temperature     296
_diffrn_radiation_type     MoK\a
_diffrn_radiation_wavelength     0.71073
_diffrn_radiation_source     'fine-focus sealed tube'
_diffrn_radiation_monochromator     graphite
_diffrn_measurement_device_type     'Stoe IPDS-II'
_diffrn_measurement_method     \w
_diffrn_detector_area_resol_mean     6.67
_diffrn_reflns_number     8971
_diffrn_reflns_av_R_equivalents     0.0682
_diffrn_reflns_av_sigmaI/netI     0.0821
_diffrn_reflns_theta_min     1.79
_diffrn_reflns_theta_max     26.00
_diffrn_reflns_theta_full     26.00
_diffrn_measured_fraction_theta_max     0.999
_diffrn_measured_fraction_theta_full     0.999
_diffrn_reflns_limit_h_min     -8
_diffrn_reflns_limit_h_max     9
_diffrn_reflns_limit_k_min     -8
_diffrn_reflns_limit_k_max     10
_diffrn_reflns_limit_l_min     -28
_diffrn_reflns_limit_l_max     28
_diffrn_standards_number     0
_diffrn_standards_interval_count     ?
_diffrn_standards_interval_time     ?
_diffrn_standards_decay_%     <2
_refine_special_details     ?
_reflns_number_total     2788
_reflns_number_gt     971
_reflns_threshold_expression     I>2\s(I)
_refine_ls_structure_factor_coef     Fsqd
_refine_ls_matrix_type     full
_refine_ls_R_factor_all     0.1701
_refine_ls_R_factor_gt     0.0416
_refine_ls_wR_factor_gt     0.0552
_refine_ls_wR_factor_ref     0.0748
_refine_ls_goodness_of_fit_ref     0.803
_refine_ls_restrained_S_all     0.805
_refine_ls_number_reflns     2788
_refine_ls_number_parameters     181
_refine_ls_number_restraints     6
_refine_ls_number_constraints     0
_refine_ls_hydrogen_treatment     constr
_refine_ls_weighting_scheme     calc
_refine_ls_weighting_details
                 'calc w=1/[\s^2^(Fo^2^)+(0.0187P)^2^] where P=(Fo^2^+2Fc^2^)/3'
_atom_sites_solution_hydrogens     geom
_atom_sites_solution_primary     direct
_atom_sites_solution_secondary     difmap
_refine_ls_shift/su_max     0.000
_refine_ls_shift/su_mean     0.000
_refine_diff_density_max     0.064
_refine_diff_density_min     -0.090
_refine_ls_extinction_method     none
_refine_ls_extinction_coef     ?
loop_
    _atom_type_symbol
    _atom_type_description
    _atom_type_scat_dispersion_real
    _atom_type_scat_dispersion_imag
    _atom_type_scat_source
    'C' 'C' 0.0033 0.0016
                         'International Tables Vol C Tables 4.2.6.8 and 6.1.1.4'
    'H' 'H' 0.0000 0.0000
                         'International Tables Vol C Tables 4.2.6.8 and 6.1.1.4'
    'N' 'N' 0.0061 0.0033
                         'International Tables Vol C Tables 4.2.6.8 and 6.1.1.4'
    'O' 'O' 0.0106 0.0060
                         'International Tables Vol C Tables 4.2.6.8 and 6.1.1.4'
_computing_data_collection     'X-AREA (Stoe & Cie, 2002)'
_computing_cell_refinement     'X-AREA (Stoe & Cie, 2002)'
_computing_data_reduction     'X-RED32 (Stoe & Cie, 2002)'
_computing_structure_solution     'SHELXS97 (Sheldrick, 2008)'
_computing_structure_refinement     'SHELXL97 (Sheldrick, 2008)'
_computing_molecular_graphics     'ORTEP-3 for Windows (Farrugia, 1997)'
_computing_publication_material     'WinGX (Farrugia, 1999)'
loop_
    _atom_site_type_symbol
    _atom_site_label
    _atom_site_fract_x
    _atom_site_fract_y
    _atom_site_fract_z
    _atom_site_U_iso_or_equiv
    _atom_site_adp_type
    _atom_site_calc_flag
    _atom_site_refinement_flags
    _atom_site_occupancy
    _atom_site_disorder_assembly
    _atom_site_disorder_group
    C C1 -0.6165(4) 0.5043(3) 0.57051(10) 0.1085(9) Uani d . 1 . .
    H H1A -0.5696 0.6108 0.5697 0.163 Uiso calc R 1 . .
    H H1B -0.6483 0.4828 0.6086 0.163 Uiso calc R 1 . .
    H H1C -0.7222 0.4938 0.5411 0.163 Uiso calc R 1 . .
    C C2 -0.3202(4) 0.3896(3) 0.59654(12) 0.0808(7) Uani d . 1 . .
    C C3 -0.2831(4) 0.4771(3) 0.64744(12) 0.0856(8) Uani d . 1 . .
    H H3 -0.3693 0.5465 0.6584 0.103 Uiso calc R 1 . .
    C C4 -0.1155(5) 0.4605(3) 0.68216(11) 0.0800(7) Uani d . 1 . .
    C C5 0.0154(4) 0.3552(3) 0.66750(11) 0.0757(7) Uani d . 1 . .
    C C6 -0.0289(4) 0.2690(3) 0.61528(12) 0.0893(8) Uani d . 1 . .
    H H6 0.0557 0.1980 0.6044 0.107 Uiso calc R 1 . .
    C C7 -0.1921(4) 0.2855(3) 0.57975(11) 0.0870(8) Uani d . 1 . .
    H H7 -0.2173 0.2281 0.5449 0.104 Uiso calc R 1 . .
    C C8 0.1875(4) 0.3370(3) 0.70488(12) 0.0838(8) Uani d . 1 . .
    H H8 0.2693 0.2612 0.6953 0.101 Uiso calc R 1 . .
    C C9 0.3994(5) 0.4049(3) 0.78873(12) 0.0795(7) Uani d . 1 . .
    C C10 0.4158(4) 0.4914(3) 0.84077(13) 0.0890(8) Uani d . 1 . .
    H H10 0.3202 0.5556 0.8483 0.107 Uiso calc R 1 . .
    C C11 0.5712(5) 0.4833(3) 0.88123(12) 0.0910(8) Uani d . 1 . .
    H H11 0.5793 0.5423 0.9158 0.109 Uiso calc R 1 . .
    C C12 0.7163(4) 0.3890(3) 0.87168(12) 0.0808(7) Uani d U 1 . .
    C C13 0.7025(4) 0.3066(3) 0.81961(12) 0.0921(8) Uani d . 1 . .
    H H13 0.7997 0.2452 0.8117 0.111 Uiso calc R 1 . .
    C C14 0.5468(5) 0.3141(3) 0.77915(12) 0.0936(8) Uani d . 1 . .
    H H14 0.5403 0.2564 0.7444 0.112 Uiso calc R 1 . .
    O O3 0.8627(3) 0.38748(19) 0.91485(8) 0.0937(5) Uani d . 1 . .
    C C16 1.0174(4) 0.2954(3) 0.90641(11) 0.0995(8) Uani d . 1 . .
    H H16A 1.0645 0.3324 0.8718 0.119 Uiso calc R 1 . .
    H H16B 0.9841 0.1839 0.9008 0.119 Uiso calc R 1 . .
    C C17 1.1580(4) 0.3138(3) 0.95957(11) 0.1148(10) Uani d . 1 . .
    H H17A 1.2637 0.2532 0.9546 0.172 Uiso calc R 1 . .
    H H17B 1.1108 0.2758 0.9935 0.172 Uiso calc R 1 . .
    H H17C 1.1900 0.4245 0.9649 0.172 Uiso calc R 1 . .
    N N1 0.2308(3) 0.4230(2) 0.75114(10) 0.0830(6) Uani d . 1 . .
    O O1 -0.0840(2) 0.55210(18) 0.73075(7) 0.1034(6) Uani d . 1 . .
    H H1 0.0175 0.5328 0.7486 0.155 Uiso calc R 1 . .
    O O2 -0.4817(3) 0.39332(19) 0.55872(7) 0.0959(5) Uani d . 1 . .
loop_
    _atom_site_aniso_label
    _atom_site_aniso_U_11
    _atom_site_aniso_U_22
    _atom_site_aniso_U_33
    _atom_site_aniso_U_12
    _atom_site_aniso_U_13
    _atom_site_aniso_U_23
    C1 0.104(2) 0.111(2) 0.119(2) 0.008(2) 0.0432(17) -0.0031(16)
    C2 0.101(3) 0.0615(16) 0.086(2) 0.0006(18) 0.0332(17) 0.0117(15)
    C3 0.113(3) 0.0661(17) 0.0850(18) -0.0012(17) 0.0390(17) -0.0099(15)
    C4 0.110(2) 0.0633(16) 0.0734(18) -0.0098(18) 0.0350(17) -0.0052(14)
    C5 0.107(3) 0.0510(15) 0.0770(18) 0.0034(16) 0.0393(17) 0.0008(13)
    C6 0.128(3) 0.0612(16) 0.0856(19) 0.0098(17) 0.0385(17) 0.0017(15)
    C7 0.122(3) 0.0655(17) 0.0777(18) 0.0055(18) 0.0277(18) -0.0040(13)
    C8 0.110(3) 0.0594(16) 0.0882(18) 0.0026(16) 0.0367(17) 0.0105(15)
    C9 0.113(3) 0.0539(16) 0.0788(19) -0.0098(17) 0.0378(18) -0.0004(14)
    C10 0.095(2) 0.0694(17) 0.109(2) -0.0008(16) 0.0387(17) -0.0109(16)
    C11 0.106(2) 0.0722(18) 0.103(2) -0.0002(19) 0.0425(18) -0.0223(15)
    C12 0.104(3) 0.0599(16) 0.0849(19) -0.0066(17) 0.0352(18) -0.0046(14)
    C13 0.107(3) 0.0849(19) 0.090(2) 0.0093(18) 0.0337(17) -0.0042(16)
    C14 0.126(3) 0.0754(18) 0.089(2) 0.009(2) 0.044(2) -0.0130(15)
    O3 0.0995(16) 0.0828(12) 0.1030(13) 0.0054(11) 0.0288(12) -0.0143(9)
    C16 0.106(3) 0.0844(18) 0.117(2) 0.0038(18) 0.0463(19) -0.0041(15)
    C17 0.120(3) 0.118(2) 0.107(2) 0.0166(19) 0.0188(19) 0.0062(16)
    N1 0.111(2) 0.0614(13) 0.0824(16) -0.0081(13) 0.0317(14) -0.0039(11)
    O1 0.1215(16) 0.0934(12) 0.0997(12) 0.0025(11) 0.0312(10) -0.0327(10)
    O2 0.1132(17) 0.0798(12) 0.0985(13) 0.0076(12) 0.0283(12) -0.0057(9)
_geom_special_details     ?
loop_
    _geom_bond_atom_site_label_1
    _geom_bond_atom_site_label_2
    _geom_bond_site_symmetry_2
    _geom_bond_distance
    _geom_bond_publ_flag
    C1 O2 . 1.426(3) y
    C1 H1A . 0.9600 ?
    C1 H1B . 0.9600 ?
    C1 H1C . 0.9600 ?
    C2 O2 . 1.374(3) y
    C2 C3 . 1.374(3) ?
    C2 C7 . 1.392(3) ?
    C3 C4 . 1.383(3) ?
    C3 H3 . 0.9300 ?
    C4 O1 . 1.347(2) y
    C4 C5 . 1.396(3) ?
    C5 C6 . 1.398(3) ?
    C5 C8 . 1.439(3) ?
    C6 C7 . 1.364(3) ?
    C6 H6 . 0.9300 ?
    C7 H7 . 0.9300 ?
    C8 N1 . 1.285(3) y
    C8 H8 . 0.9300 ?
    C9 C14 . 1.383(3) ?
    C9 C10 . 1.389(3) ?
    C9 N1 . 1.420(3) y
    C10 C11 . 1.372(3) ?
    C10 H10 . 0.9300 ?
    C11 C12 . 1.385(3) ?
    C11 H11 . 0.9300 ?
    C12 O3 . 1.358(3) ?
    C12 C13 . 1.373(3) ?
    C13 C14 . 1.373(3) ?
    C13 H13 . 0.9300 ?
    C14 H14 . 0.9300 ?
    O3 C16 . 1.426(3) y
    C16 C17 . 1.492(3) ?
    C16 H16A . 0.9700 ?
    C16 H16B . 0.9700 ?
    C17 H17A . 0.9600 ?
    C17 H17B . 0.9600 ?
    C17 H17C . 0.9600 ?
    O1 H1 . 0.8200 ?
loop_
    _geom_angle_atom_site_label_1
    _geom_angle_atom_site_label_2
    _geom_angle_atom_site_label_3
    _geom_angle_site_symmetry_1
    _geom_angle_site_symmetry_3
    _geom_angle
    _geom_angle_publ_flag
    O2 C1 H1A . . 109.5 ?
    O2 C1 H1B . . 109.5 ?
    H1A C1 H1B . . 109.5 ?
    O2 C1 H1C . . 109.5 ?
    H1A C1 H1C . . 109.5 ?
    H1B C1 H1C . . 109.5 ?
    O2 C2 C3 . . 124.7(3) ?
    O2 C2 C7 . . 114.3(3) ?
    C3 C2 C7 . . 121.0(3) ?
    C2 C3 C4 . . 118.9(3) ?
    C2 C3 H3 . . 120.5 ?
    C4 C3 H3 . . 120.5 ?
    O1 C4 C3 . . 116.6(3) ?
    O1 C4 C5 . . 121.5(3) ?
    C3 C4 C5 . . 121.9(3) ?
    C4 C5 C6 . . 116.9(3) ?
    C4 C5 C8 . . 121.1(3) ?
    C6 C5 C8 . . 122.0(3) ?
    C7 C6 C5 . . 122.3(3) ?
    C7 C6 H6 . . 118.9 ?
    C5 C6 H6 . . 118.9 ?
    C6 C7 C2 . . 119.0(3) ?
    C6 C7 H7 . . 120.5 ?
    C2 C7 H7 . . 120.5 ?
    N1 C8 C5 . . 121.5(3) ?
    N1 C8 H8 . . 119.2 ?
    C5 C8 H8 . . 119.2 ?
    C14 C9 C10 . . 117.3(3) ?
    C14 C9 N1 . . 127.8(3) ?
    C10 C9 N1 . . 114.9(3) ?
    C11 C10 C9 . . 120.8(3) ?
    C11 C10 H10 . . 119.6 ?
    C9 C10 H10 . . 119.6 ?
    C10 C11 C12 . . 121.3(3) ?
    C10 C11 H11 . . 119.3 ?
    C12 C11 H11 . . 119.3 ?
    O3 C12 C13 . . 125.3(3) ?
    O3 C12 C11 . . 116.7(3) ?
    C13 C12 C11 . . 118.1(3) ?
    C12 C13 C14 . . 120.7(3) ?
    C12 C13 H13 . . 119.6 ?
    C14 C13 H13 . . 119.6 ?
    C13 C14 C9 . . 121.8(3) ?
    C13 C14 H14 . . 119.1 ?
    C9 C14 H14 . . 119.1 ?
    C12 O3 C16 . . 118.8(2) ?
    O3 C16 C17 . . 108.3(2) ?
    O3 C16 H16A . . 110.0 ?
    C17 C16 H16A . . 110.0 ?
    O3 C16 H16B . . 110.0 ?
    C17 C16 H16B . . 110.0 ?
    H16A C16 H16B . . 108.4 ?
    C16 C17 H17A . . 109.5 ?
    C16 C17 H17B . . 109.5 ?
    H17A C17 H17B . . 109.5 ?
    C16 C17 H17C . . 109.5 ?
    H17A C17 H17C . . 109.5 ?
    H17B C17 H17C . . 109.5 ?
    C8 N1 C9 . . 122.1(2) ?
    C4 O1 H1 . . 109.5 ?
    C2 O2 C1 . . 118.0(2) ?
loop_
    _geom_torsion_atom_site_label_1
    _geom_torsion_atom_site_label_2
    _geom_torsion_atom_site_label_3
    _geom_torsion_atom_site_label_4
    _geom_torsion_site_symmetry_1
    _geom_torsion_site_symmetry_2
    _geom_torsion_site_symmetry_3
    _geom_torsion_site_symmetry_4
    _geom_torsion
    _geom_torsion_publ_flag
    O2 C2 C3 C4 . . . . 179.0(2) ?
    C7 C2 C3 C4 . . . . 0.0(3) ?
    C2 C3 C4 O1 . . . . 178.26(19) ?
    C2 C3 C4 C5 . . . . -1.2(3) ?
    O1 C4 C5 C6 . . . . -178.2(2) ?
    C3 C4 C5 C6 . . . . 1.2(3) ?
    O1 C4 C5 C8 . . . . 1.9(3) ?
    C3 C4 C5 C8 . . . . -178.6(2) ?
    C4 C5 C6 C7 . . . . 0.0(3) ?
    C8 C5 C6 C7 . . . . 179.8(2) ?
    C5 C6 C7 C2 . . . . -1.2(4) ?
    O2 C2 C7 C6 . . . . -178.0(2) ?
    C3 C2 C7 C6 . . . . 1.2(3) ?
    C4 C5 C8 N1 . . . . -4.0(3) ?
    C6 C5 C8 N1 . . . . 176.2(2) ?
    C14 C9 C10 C11 . . . . -1.3(3) ?
    N1 C9 C10 C11 . . . . 179.3(2) ?
    C9 C10 C11 C12 . . . . -0.1(4) ?
    C10 C11 C12 O3 . . . . -179.1(2) ?
    C10 C11 C12 C13 . . . . 1.8(4) ?
    O3 C12 C13 C14 . . . . 178.9(2) ?
    C11 C12 C13 C14 . . . . -2.0(4) ?
    C12 C13 C14 C9 . . . . 0.6(4) ?
    C10 C9 C14 C13 . . . . 1.1(3) ?
    N1 C9 C14 C13 . . . . -179.7(2) ?
    C13 C12 O3 C16 . . . . 0.7(3) ?
    C11 C12 O3 C16 . . . . -178.4(2) ?
    C12 O3 C16 C17 . . . . 179.9(2) ?
    C5 C8 N1 C9 . . . . 179.3(2) ?
    C14 C9 N1 C8 . . . . 8.9(3) ?
    C10 C9 N1 C8 . . . . -171.8(2) ?
    C3 C2 O2 C1 . . . . 4.8(3) ?
    C7 C2 O2 C1 . . . . -176.0(2) ?
loop_
    _geom_hbond_atom_site_label_D
    _geom_hbond_atom_site_label_H
    _geom_hbond_atom_site_label_A
    _geom_hbond_site_symmetry_A
    _geom_hbond_distance_DH
    _geom_hbond_distance_HA
    _geom_hbond_distance_DA
    _geom_hbond_angle_DHA
    _geom_hbond_publ_flag
    O1 H1 N1 . 0.82 1.83 2.563(3) 147.7 yes
    C1 H1A Cg2 2_556 0.96 3.3241 4.000(3) 129 yes
    C3 H3 Cg2 2_556 0.93 3.2959 4.155(3) 154.6 yes
    C8 H8 Cg2 2_646 0.93 3.3873 4.269(3) 159 yes
    C10 H10 Cg1 2_556 0.93 2.9994 3.849(3) 152.6 yes
    C16 H16B Cg1 2_646 0.97 3.0402 3.822(3) 138.6 yes
data_global
_journal_date_recd_electronic     2009-09-08
_journal_date_accepted     2009-10-02
_journal_name_full     'Acta Crystallographica, Section E'
_journal_year     2009
_journal_volume     65
_journal_issue     11
_journal_page_first     o2695
_journal_page_last     o2695
_journal_paper_category     QO
_journal_coeditor_code     BH2250
_publ_contact_author
;
'\;Sahin, Zarife Sibel'
Department of Physics
Faculty of Arts and Sciences
Ondokuz May\?is University
Kurupelit
TR-55139
Samsun
Turkey
;
_publ_contact_author_email     sgul@omu.edu.tr
_publ_section_title
;
2-[(4-Ethoxyphenyl)iminomethyl]-5-methoxyphenol
;
loop_
    _publ_author_name
    _publ_author_address
    "\;Sahin, Zarife Sibel"
;
Department of Physics
Faculty of Arts and Sciences
Ondokuz May\?is University
Kurupelit
TR-55139 Samsun
Turkey
;
    "Er\,sahin, Ferda"
;
Sinop University
Gerze Sinop Vocational School
Sinop
Turkey
;
    "Macit, Mustafa"
;
Department of Chemistry
Faculty of Arts and Sciences
Ondokuz May\?is University
55139 Samsun
Turkey
;
    "I\;s\?ik, \;Samil"
;
Department of Physics
Faculty of Arts and Sciences
Ondokuz May\?is University
Kurupelit
TR-55139 Samsun
Turkey
;
_publ_section_synopsis     .
