# Supplementary material for: 2-[(4-Ethoxy­phen­yl)imino­meth­yl]-5-methoxy­phenol
Source: Acta Crystallogr Sect E Struct Rep Online. 2009 Oct 10;65(Pt 11):o2695. doi: 10.1107/S1600536809040240 (PMC2971457; doi:10.1107/S1600536809040240)
Supplement: Supplementary file 2 [file e-65-o2695-Isup2.hkl]

#
# h,k,l, Fc-squared, Fo-squared, sigma(Fo-squared) and status flag
#
data_I
_shelx_title ' TEST STRUCTURE C:\XRAY\DATASIBEL\SAMFR11'
_shelx_refln_list_code          4
_shelx_F_calc_maximum      160.85
_exptl_crystal_F_000       576.00
_reflns_d_resolution_high  0.8107
 
loop_
 _symmetry_equiv_pos_as_xyz
 'x, y, z'
 '-x, y+1/2, -z+1/2'
 '-x, -y, -z'
 'x, -y-1/2, z-1/2'
 
_cell_length_a     7.4609
_cell_length_b     8.3777
_cell_length_c    23.0157
_cell_angle_alpha  90.000
_cell_angle_beta   98.896
_cell_angle_gamma  90.000
 
_shelx_F_squared_multiplier     1.000
 
loop_
 _refln_index_h
 _refln_index_k
 _refln_index_l
 _refln_F_squared_calc
 _refln_F_squared_meas
 _refln_F_squared_sigma
 _refln_observed_status
   1   0   0      139.04      116.53     16.29 o
   2   0   0      159.56      168.59     12.54 o
   3   0   0       18.23       17.39     10.32 o
   4   0   0       20.56       26.18      8.11 o
   5   0   0        8.89        6.01      8.02 o
   6   0   0        0.76        6.98     13.88 o
   7   0   0       36.72       42.95     15.18 o
   8   0   0        0.00        3.33     16.05 o
   9   0   0        0.02        1.36     14.03 o
   1   1   0      926.86      939.97     14.51 o
   2   1   0      774.65      787.10     11.25 o
   3   1   0       19.42       22.80      6.73 o
   4   1   0       10.70       13.30      6.11 o
   5   1   0        0.28        0.87      7.89 o
   6   1   0       85.43       92.29      9.55 o
   7   1   0        3.64       12.00     10.81 o
   8   1   0        0.19        5.87     10.19 o
   9   1   0        0.03       -0.54      9.85 o
   1   2   0     4238.69     4337.05    103.87 o
   2   2   0        5.83       13.24      7.90 o
   3   2   0        7.97        7.11      8.07 o
   4   2   0      499.74      509.42     10.66 o
   5   2   0       29.23       37.18      7.95 o
   6   2   0      126.33      125.04     10.18 o
   7   2   0        0.06        0.95     10.45 o
   8   2   0        0.48       -7.09     13.01 o
   1   3   0        0.19       -0.04      8.94 o
   2   3   0        4.62       -0.92      8.63 o
   3   3   0        0.25        2.91      8.57 o
   4   3   0       37.91       41.95      8.05 o
   5   3   0       56.09       49.70      8.92 o
   6   3   0      100.21       90.37     14.28 o
   7   3   0        0.82       -8.70     14.94 o
   8   3   0        0.31        3.20     13.28 o
   0   4   0        3.54        4.07      6.07 o
   1   4   0        1.82        6.81      7.40 o
   2   4   0       47.56       48.27      7.36 o
   3   4   0       75.92       74.00      6.73 o
   4   4   0       28.48       28.41      9.23 o
   5   4   0       35.21       24.95     10.06 o
   6   4   0       26.34       25.97     11.66 o
   7   4   0        0.06        0.79     12.30 o
   8   4   0        0.28        1.61     13.88 o
   1   5   0        0.21       -5.39      6.23 o
   2   5   0       40.90       44.49      7.42 o
   3   5   0        0.02       -3.28      6.19 o
   4   5   0        5.39        9.10      7.26 o
   5   5   0        0.15        1.17      8.86 o
   6   5   0        1.93       -4.68     12.11 o
   7   5   0        2.07       11.29     12.85 o
   0   6   0        0.00        5.39      7.62 o
   1   6   0       11.68        7.96      4.65 o
   2   6   0       10.04       14.78      6.53 o
   3   6   0        0.02        9.93      7.09 o
   4   6   0        3.26       10.42      7.39 o
   5   6   0       15.46       11.74      6.99 o
   6   6   0        0.08       12.35     12.27 o
   7   6   0        3.30        2.51      9.26 o
   1   7   0       19.02       22.54      5.49 o
   2   7   0       54.54       63.91      5.70 o
   3   7   0        0.61        7.24      5.17 o
   4   7   0        4.16        5.67      6.39 o
   5   7   0        2.97        5.08      7.32 o
   6   7   0        0.25       -1.21      9.19 o
   0   8   0       14.55       20.05      8.13 o
   1   8   0       20.63       25.34      5.74 o
   2   8   0        4.99       10.81      5.91 o
   3   8   0        9.85       18.44      6.23 o
   4   8   0        0.01        4.47      6.91 o
   5   8   0        0.01        9.40      7.73 o
   1   9   0        9.59        6.88      5.72 o
   2   9   0        0.16       -1.80      6.30 o
   3   9   0        0.01       -3.37      7.02 o
   4   9   0        0.00        3.73      7.65 o
   0  10   0       18.50       17.78      9.61 o
   1  10   0       35.44       35.14      6.95 o
   2  10   0        1.21        9.58      7.21 o
  -9   1   1        0.00        3.41      9.36 o
  -8   1   1        1.94        1.45      8.34 o
  -7   1   1       23.76       25.03     11.12 o
  -6   1   1      248.27      227.17     11.68 o
  -5   1   1       22.21       22.19      8.55 o
  -4   1   1      142.03      140.76      8.43 o
  -3   1   1        0.36        1.73      9.29 o
  -2   1   1      551.64      554.09     16.70 o
  -1   1   1     1618.89     1611.88     36.73 o
   0   1   1      244.55      249.09     11.42 o
   1   1   1       37.04       34.42      9.65 o
   2   1   1      953.56      948.01     12.68 o
   3   1   1      547.29      552.99      8.50 o
   4   1   1      766.60      782.56      8.84 o
   5   1   1       22.12       24.65      6.02 o
   6   1   1       59.59       60.72      8.22 o
   7   1   1        7.28        5.23     10.78 o
   8   1   1        0.00       -0.39     11.91 o
  -8   2   1        0.47        3.76      9.70 o
  -7   2   1       28.56       35.28     11.98 o
  -6   2   1       24.00       17.63      9.69 o
  -5   2   1       34.66       41.59     10.20 o
  -4   2   1       54.98       55.54      9.38 o
  -3   2   1        2.62       11.39      8.87 o
  -2   2   1      885.67      839.01     18.51 o
  -1   2   1       62.60       65.04     12.71 o
   0   2   1    19934.02    19979.19     78.84 o
   1   2   1      170.94      176.05      8.16 o
   2   2   1       25.04       21.13      6.47 o
   3   2   1       84.81       85.27      6.37 o
   4   2   1      153.09      152.53      6.97 o
   5   2   1        1.95       -1.05      7.61 o
   6   2   1        0.66        4.92      8.25 o
   7   2   1        1.30        3.47     10.05 o
   8   2   1        1.12       11.17     11.61 o
  -8   3   1        1.79       -0.59     10.31 o
  -7   3   1        1.51        3.39     12.27 o
  -6   3   1        3.81       17.69     11.24 o
  -5   3   1       21.36       25.92     10.92 o
  -4   3   1      111.53       97.97      7.71 o
  -3   3   1        0.05        3.07      8.66 o
  -2   3   1     2493.98     2696.39    105.49 o
  -1   3   1      326.71      329.96     10.98 o
   0   3   1      238.96      220.81      9.02 o
   1   3   1      423.00      429.06     10.24 o
   2   3   1      113.66      103.98      7.15 o
   3   3   1       60.84       65.10      5.95 o
   4   3   1       20.78       27.43      7.63 o
   5   3   1       15.54       24.66      7.98 o
   6   3   1        3.58        7.76      8.97 o
   7   3   1        1.28        2.91     12.03 o
   8   3   1        1.08        2.43     13.14 o
  -8   4   1        0.28        1.01     10.63 o
  -7   4   1        0.52       -4.34     15.21 o
  -6   4   1       28.55       19.12     11.93 o
  -5   4   1        0.86        9.39     10.74 o
  -4   4   1        4.98        2.41      8.17 o
  -3   4   1       25.49       25.66      5.90 o
  -2   4   1     1012.24     1051.55     16.71 o
  -1   4   1      461.92      448.03      7.62 o
   0   4   1      181.86      181.09      8.31 o
   1   4   1      197.10      197.55      8.23 o
   2   4   1        0.13        5.26      7.80 o
   3   4   1        0.10        0.53      6.06 o
   4   4   1       19.06       14.20      8.85 o
   5   4   1        5.11        8.19      9.08 o
   6   4   1        2.07       18.86     11.69 o
   7   4   1        0.15        8.12     12.67 o
   8   4   1        2.12       14.86     13.88 o
  -8   5   1        0.87       -5.34     10.07 o
  -7   5   1        0.25        1.17      8.85 o
  -6   5   1        1.54       18.80     11.80 o
  -5   5   1        8.12       21.55      9.99 o
  -4   5   1        6.94        6.86      7.69 o
  -3   5   1        2.49        4.43      6.69 o
  -2   5   1      125.41      128.29      6.79 o
  -1   5   1       60.70       64.93      5.22 o
   0   5   1       14.60       17.49      6.17 o
   1   5   1      400.51      441.79     12.34 o
   2   5   1      438.50      437.86     29.73 o
   3   5   1        4.40       -2.52      7.92 o
   4   5   1       51.08       53.31      9.29 o
   5   5   1       25.99       26.45      9.84 o
   6   5   1        0.69       11.29     12.03 o
   7   5   1        0.16        4.65     12.88 o
  -7   6   1        0.02       -6.51      9.31 o
  -6   6   1        0.08        0.52      8.50 o
  -5   6   1        0.06        4.17      6.99 o
  -4   6   1        0.92        3.36      5.34 o
  -3   6   1        3.87        4.82      5.83 o
  -2   6   1      109.68      114.34      5.57 o
  -1   6   1       44.99       48.87      4.85 o
   0   6   1        1.76        0.85      5.30 o
   1   6   1      119.47      131.54      8.04 o
   2   6   1      206.58      205.49      8.78 o
   3   6   1        4.80        7.57      8.36 o
   4   6   1        2.80        9.17      7.74 o
   5   6   1        1.94        4.05      8.52 o
   6   6   1        0.25       11.90      9.04 o
   7   6   1        0.48       -0.95     13.57 o
  -6   7   1        2.15       -3.62      9.10 o
  -5   7   1        0.53        3.10      5.63 o
  -4   7   1        2.76        7.98      6.44 o
  -3   7   1       85.70       94.66      6.11 o
  -2   7   1       12.98       15.37      6.06 o
  -1   7   1        0.97        6.37      6.11 o
   0   7   1        0.00       -2.04      5.34 o
   1   7   1        0.79        1.71      5.61 o
   2   7   1        5.37       11.17      6.47 o
   3   7   1        0.06        7.88      6.90 o
   4   7   1        0.01        4.00      6.57 o
   5   7   1        0.38       -8.19     10.37 o
   6   7   1        0.38        5.56     11.30 o
  -5   8   1        0.27       -1.26      6.81 o
  -4   8   1        1.41        4.15      6.90 o
  -3   8   1       10.34        7.14      5.77 o
  -2   8   1        1.87        2.35      6.14 o
  -1   8   1        2.38        8.77      5.75 o
   0   8   1        7.53       15.64      5.78 o
   1   8   1        9.29       13.03      5.73 o
   2   8   1        0.01       -6.63      6.17 o
   3   8   1        0.20        0.02      5.25 o
   4   8   1        2.66       -0.16      6.14 o
   5   8   1        1.23        2.57      7.34 o
  -4   9   1        1.02       10.07      6.55 o
  -3   9   1       19.46       24.19      6.97 o
  -2   9   1        2.14        7.46      6.30 o
  -1   9   1       20.87       21.95      5.57 o
   0   9   1        0.14        8.96      6.18 o
   1   9   1        3.42        3.45      6.48 o
   2   9   1        2.25        8.66      6.24 o
   3   9   1       13.02       11.97      6.64 o
   4   9   1        1.25        9.04      7.61 o
  -2  10   1        1.86        8.13      7.24 o
  -1  10   1        4.51        7.22      6.33 o
   0  10   1        3.32       13.29      6.72 o
   1  10   1        0.02        7.06      6.86 o
   2  10   1        1.36        6.70      6.92 o
  -9   0   2        0.05        3.25     13.08 o
  -8   0   2        3.81        5.64     12.69 o
  -7   0   2        2.12        1.72     10.07 o
  -6   0   2       47.85       48.24     13.91 o
  -5   0   2       18.77       20.07     12.75 o
  -4   0   2      143.49      147.21     12.30 o
  -3   0   2      380.48      357.94     18.06 o
  -2   0   2       57.45       39.16     13.03 o
  -1   0   2      324.70      309.12     17.29 o
   0   0   2     3920.30     4062.99    194.19 o
   1   0   2        1.11        1.91     12.77 o
   2   0   2      308.36      314.52     12.10 o
   3   0   2       44.75       40.66      9.23 o
   4   0   2        6.69        8.42      8.09 o
   5   0   2        3.77        3.78      7.58 o
   6   0   2      120.07      117.95      9.68 o
   7   0   2        2.00        3.78     14.36 o
   8   0   2        0.00        7.67     12.91 o
  -9   1   2        0.04        3.06     12.24 o
  -8   1   2        1.24        5.61      8.67 o
  -7   1   2       19.73       17.83      7.38 o
  -6   1   2       61.26       63.90      9.18 o
  -5   1   2       21.35       25.39      9.07 o
  -4   1   2       20.76       13.85      9.20 o
  -3   1   2       14.38       12.15     10.26 o
  -1   1   2      957.72      949.99     32.44 o
   0   1   2        4.00        1.07      9.79 o
   1   1   2      105.82      124.12      8.86 o
   2   1   2        0.87       -0.31      6.93 o
   3   1   2        1.70        4.26      5.95 o
   4   1   2      174.67      173.20      6.35 o
   5   1   2       10.78        9.39      5.58 o
   6   1   2        1.51        0.66      5.83 o
   7   1   2        6.07        3.92      7.79 o
   8   1   2        0.01        6.51      9.91 o
  -8   2   2        0.00        6.00      9.02 o
  -7   2   2        2.58       15.18     14.39 o
  -6   2   2       91.10       85.32     11.48 o
  -5   2   2        0.47       -1.59     10.87 o
  -4   2   2        8.25        2.04     10.79 o
  -3   2   2      168.74      182.57     12.35 o
  -2   2   2      169.99      182.85     16.19 o
  -1   2   2     4228.46     4245.09     25.35 o
   0   2   2     1392.71     1373.29     19.36 o
   1   2   2     1707.70     1688.01     17.12 o
   2   2   2       15.78       11.82      5.41 o
   3   2   2       17.45       17.97      5.98 o
   4   2   2      120.64      123.88      6.37 o
   5   2   2        0.17        2.51      5.98 o
   6   2   2        5.64        5.57      7.94 o
   7   2   2        0.62        4.90      9.51 o
   8   2   2        0.22        7.91     11.11 o
  -8   3   2        0.03        1.35     10.09 o
  -7   3   2        1.55        6.28      8.15 o
  -6   3   2       12.81        8.62     11.45 o
  -5   3   2        1.72      -12.77     10.55 o
  -4   3   2       35.56       52.00     10.45 o
  -3   3   2      444.85      471.99     10.53 o
  -2   3   2       30.72       29.74      6.19 o
  -1   3   2      430.08      420.01     10.27 o
   0   3   2       73.56       81.54      8.70 o
   1   3   2     2540.10     2479.38     45.61 o
   2   3   2       62.77       72.76      5.71 o
   3   3   2       30.89       38.69      5.73 o
   4   3   2       90.72       91.44      6.18 o
   5   3   2       75.65       64.56      8.05 o
   6   3   2       13.62       15.02      8.42 o
   7   3   2        0.38       -0.76     10.75 o
   8   3   2        0.03       11.58     16.27 o
  -8   4   2        3.42        7.72     10.38 o
  -7   4   2        0.07       -9.48      9.38 o
  -6   4   2        0.07        4.71     11.64 o
  -5   4   2       70.36       64.48     11.08 o
  -4   4   2        2.19       -0.17      6.92 o
  -3   4   2      173.75      174.56      7.81 o
  -2   4   2     1164.03     1219.71     28.32 o
  -1   4   2      186.64      182.13      8.76 o
   0   4   2        4.38        8.51      7.60 o
   1   4   2      607.11      601.91     13.03 o
   2   4   2      347.01      346.10      6.71 o
   3   4   2       19.01       28.82      5.52 o
   4   4   2       17.79       21.91      6.96 o
   5   4   2       88.67       90.20      8.16 o
   6   4   2        3.64        2.16      8.77 o
   7   4   2        0.29       -4.13     12.32 o
   8   4   2        2.41        9.10     17.16 o
  -8   5   2        0.01        5.90      9.94 o
  -7   5   2        0.12       10.03      8.92 o
  -6   5   2        0.00        2.21      6.81 o
  -5   5   2        0.73       16.05      7.88 o
  -4   5   2        0.48       -3.35      6.30 o
  -3   5   2        0.14        4.23      4.86 o
  -2   5   2      119.59      124.78      5.13 o
  -1   5   2      100.34       93.57      4.91 o
   0   5   2       21.31       17.70      7.55 o
   1   5   2        8.68       13.61      7.55 o
   2   5   2       49.74       52.06      8.19 o
   3   5   2       11.58       13.78      6.96 o
   4   5   2        0.30       17.82     12.62 o
   5   5   2       40.73       32.51      8.95 o
   6   5   2        2.62       -4.11     10.62 o
   7   5   2        1.08        1.59     13.20 o
  -7   6   2        0.00       -0.37     11.80 o
  -6   6   2        0.00       -2.14      8.74 o
  -5   6   2       10.05        9.19      7.49 o
  -4   6   2       12.37       11.72      6.51 o
  -3   6   2       59.88       69.64      5.73 o
  -2   6   2       71.91       75.63      5.85 o
  -1   6   2       20.31       23.07      5.22 o
   0   6   2        5.23        1.69      6.66 o
   1   6   2        3.05        5.87      6.19 o
   2   6   2        2.12       -8.40      8.11 o
   3   6   2        2.41        3.33      8.40 o
   4   6   2        1.64        7.30      8.71 o
   5   6   2        0.00        3.01      9.76 o
   6   6   2       12.73       21.40     10.05 o
   7   6   2        2.94        6.35     14.04 o
  -6   7   2        1.45        4.08      8.46 o
  -5   7   2        2.95        5.32      7.48 o
  -4   7   2        3.71       11.97      6.45 o
  -3   7   2       24.85       23.93      5.89 o
  -2   7   2       24.13       28.00      5.56 o
  -1   7   2        0.17        0.77      5.56 o
   0   7   2        0.41        0.97      4.34 o
   1   7   2      139.00      136.47      6.84 o
   2   7   2      122.52      114.10      6.89 o
   3   7   2        0.23       -0.21      6.64 o
   4   7   2        8.45       10.64      7.95 o
   5   7   2        0.35        3.24      8.82 o
   6   7   2        4.58        9.86     10.48 o
  -5   8   2        3.88        3.85      7.91 o
  -4   8   2        0.03       -0.22      5.77 o
  -3   8   2        0.61       -3.53      5.87 o
  -2   8   2        7.22        3.21      6.23 o
  -1   8   2        0.38        2.22      5.72 o
   0   8   2       51.96       59.52      5.81 o
   1   8   2        2.44        3.96      5.81 o
   2   8   2       21.54       20.28      4.74 o
   3   8   2        5.97        8.75      8.04 o
   4   8   2        0.30        0.41      8.45 o
   5   8   2        0.78        8.67      8.97 o
  -4   9   2        3.92        6.63      6.59 o
  -3   9   2       15.90        9.13      7.00 o
  -2   9   2        0.74        2.55      6.40 o
  -1   9   2        4.68        2.75      5.52 o
   0   9   2       25.46       39.82      6.23 o
   1   9   2       28.72       20.16      6.31 o
   2   9   2        0.34       10.12      6.33 o
   3   9   2        3.52       -1.61      7.00 o
   4   9   2        0.40        3.63      6.97 o
  -2  10   2        1.69        2.14      6.88 o
  -1  10   2        9.85       12.41      6.90 o
   0  10   2        3.57        7.41      6.78 o
   1  10   2       11.03       13.96      6.91 o
   2  10   2        0.40        6.88      6.98 o
  -9   1   3        0.25        0.30     12.23 o
  -8   1   3        1.62        3.72      9.03 o
  -7   1   3        0.23        3.35      8.06 o
  -6   1   3        0.02       -0.30      6.39 o
  -5   1   3       19.62       19.71      7.88 o
  -4   1   3      184.91      189.74     10.11 o
  -3   1   3      563.98      587.61     16.16 o
  -2   1   3      966.20      922.35     19.17 o
  -1   1   3    17990.08    17633.81    349.24 o
   0   1   3       18.12       20.78      9.13 o
   1   1   3     1302.48     1272.44     12.05 o
   2   1   3       22.73       18.07      6.75 o
   3   1   3      336.10      340.53      7.62 o
   4   1   3      109.95      110.64      5.74 o
   5   1   3       32.74       35.03      6.26 o
   6   1   3       43.38       46.78      6.26 o
   7   1   3        4.63        7.22      6.47 o
   8   1   3        0.09       -4.20     12.04 o
  -9   2   3        0.01        3.19     10.89 o
  -8   2   3        0.71       -0.27      9.80 o
  -7   2   3       26.71       28.81      9.22 o
  -6   2   3       28.97       25.13      8.38 o
  -5   2   3      116.63      127.34     11.66 o
  -4   2   3       21.64       14.73     13.41 o
  -3   2   3      131.80      133.67     13.55 o
  -2   2   3      442.39      452.79     12.25 o
  -1   2   3     3018.27     2815.39    105.36 o
   0   2   3     3160.52     3107.88     53.19 o
   1   2   3       10.15       10.43      6.44 o
   2   2   3       23.56       25.83      5.80 o
   3   2   3        1.79        5.02      5.68 o
   4   2   3        3.74        6.44      5.85 o
   5   2   3      162.26      153.96      6.71 o
   6   2   3       43.78       43.65      6.71 o
   7   2   3        0.40        2.65      8.11 o
   8   2   3        0.07        2.61     12.24 o
  -8   3   3        0.57       -0.73      9.17 o
  -7   3   3        0.84        5.14      8.47 o
  -6   3   3       11.00       13.92      8.60 o
  -5   3   3       79.37       81.34      7.75 o
  -4   3   3        0.55        8.28      7.27 o
  -3   3   3        0.50        2.03      6.49 o
  -2   3   3      894.39      905.29     12.80 o
  -1   3   3     1094.47     1054.90     12.59 o
   0   3   3       16.70       17.17      4.99 o
   1   3   3      278.75      278.07      6.10 o
   2   3   3        5.85        9.50      5.53 o
   3   3   3       32.01       29.09      5.61 o
   4   3   3       30.01       32.69      5.92 o
   5   3   3      307.87      284.39      7.02 o
   6   3   3        0.01        4.05      8.06 o
   7   3   3        0.80        3.82      8.86 o
   8   3   3        0.03        9.06     12.15 o
  -8   4   3        3.61        5.46      9.51 o
  -7   4   3        0.02       -1.66      9.42 o
  -6   4   3        1.19       -0.98      9.06 o
  -5   4   3       74.54       73.33     11.44 o
  -4   4   3        0.78        6.32      7.77 o
  -3   4   3        3.88        8.63      5.03 o
  -2   4   3      104.70      101.66      6.76 o
  -1   4   3     1268.27     1209.97     20.07 o
   0   4   3       31.98       42.46      7.79 o
   1   4   3       57.58       54.46      5.35 o
   2   4   3      111.30      109.93      5.41 o
   3   4   3       15.26       17.42      4.88 o
   4   4   3       23.43       23.60      5.82 o
   5   4   3       97.13       91.75      7.78 o
   6   4   3        4.23        4.63      8.57 o
   7   4   3        0.14        0.40      9.92 o
   8   4   3        0.09        6.61     14.12 o
  -8   5   3        0.37       16.07     10.00 o
  -7   5   3        0.01       -5.23      8.94 o
  -6   5   3       18.05       18.41      8.27 o
  -5   5   3        2.65       10.41      7.77 o
  -4   5   3        0.21        2.68      6.51 o
  -3   5   3      106.50      103.30      5.85 o
  -2   5   3        0.67        4.50      5.10 o
  -1   5   3      265.79      267.99     12.71 o
   0   5   3       16.58       24.90      7.53 o
   1   5   3      747.07      768.74     15.51 o
   2   5   3      159.65      155.35      7.95 o
   3   5   3        0.77        5.57      8.15 o
   4   5   3        4.81        6.30      5.71 o
   5   5   3        4.89       14.44      8.92 o
   6   5   3        0.92       10.24     10.26 o
   7   5   3        0.16        3.83     13.28 o
  -7   6   3        0.10        0.71      9.46 o
  -6   6   3        1.40        6.09      8.79 o
  -5   6   3       21.56       27.22      8.40 o
  -4   6   3        4.36        7.88      6.42 o
  -3   6   3       24.41       27.15      5.91 o
  -2   6   3        0.80        4.50      4.77 o
  -1   6   3       88.95       88.68      5.46 o
   0   6   3        0.53        6.81      7.50 o
   1   6   3      197.48      198.20      8.18 o
   2   6   3       77.21       70.36      6.28 o
   3   6   3        5.72       13.27      8.52 o
   4   6   3        6.08        9.57      8.18 o
   5   6   3       37.07       33.45      9.46 o
   6   6   3        1.39        7.56     11.04 o
   7   6   3        0.13       -2.54     14.12 o
  -6   7   3        0.04        0.12      8.93 o
  -5   7   3        0.02        6.51      7.62 o
  -4   7   3       30.96       27.40      5.77 o
  -3   7   3       25.04       30.11      6.03 o
  -2   7   3        0.32        4.85      5.47 o
  -1   7   3        0.15        6.33      5.55 o
   0   7   3        5.61       10.78      4.83 o
   1   7   3       31.90       34.21      7.69 o
   2   7   3       12.22       28.10      8.76 o
   3   7   3        0.01       -5.81      8.05 o
   4   7   3        0.19        7.34      9.16 o
   5   7   3        0.08       12.50      8.45 o
   6   7   3       10.98        7.80     10.00 o
  -5   8   3        0.46       -0.06      7.87 o
  -4   8   3        9.34       11.30      6.97 o
  -3   8   3        7.94        9.82      6.35 o
  -2   8   3        0.57        2.38      5.30 o
  -1   8   3       31.11       32.57      5.93 o
   0   8   3       29.69       28.91      5.29 o
   1   8   3        7.60        6.44      5.18 o
   2   8   3        0.00        3.15      6.92 o
   3   8   3        0.16        0.98      6.13 o
   4   8   3        0.39        5.77      7.97 o
   5   8   3        0.02       -1.78      9.09 o
  -4   9   3        2.99        8.53      6.64 o
  -3   9   3       10.37       11.94      6.18 o
  -2   9   3        0.75        4.10      5.51 o
  -1   9   3       32.36       32.59      6.24 o
   0   9   3       36.05       42.78      6.37 o
   1   9   3       11.52       12.31      6.22 o
   2   9   3        0.03        7.62      6.66 o
   3   9   3        0.14        2.85      7.08 o
   4   9   3        0.08        8.36      6.49 o
  -2  10   3        4.59       16.89      6.31 o
  -1  10   3        3.95       14.18      6.81 o
   0  10   3       46.73       43.86      6.96 o
   1  10   3        1.92        7.32      6.88 o
  -9   0   4        0.00        3.52     14.86 o
  -8   0   4        1.82        5.92     11.72 o
  -7   0   4      383.42      358.71     27.21 o
  -6   0   4       34.37       33.59     10.89 o
  -5   0   4       66.27       61.87      9.26 o
  -4   0   4        2.32        8.51      9.17 o
  -3   0   4        0.80        5.42     13.59 o
  -2   0   4      771.33      788.09     18.16 o
  -1   0   4      235.68      222.98     13.15 o
   0   0   4     4465.76     4523.12     29.62 o
   1   0   4      116.30      111.47     11.49 o
   2   0   4       24.79       24.63      8.39 o
   3   0   4     5655.87     5946.51     57.02 o
   4   0   4       40.82       33.97      7.50 o
   5   0   4       26.54       18.27      8.50 o
   6   0   4        4.37        6.21      8.65 o
   7   0   4        4.61        2.53      9.43 o
   8   0   4        0.08        6.52     11.45 o
  -9   1   4        0.05        6.84     13.04 o
  -8   1   4        6.24        8.16     10.81 o
  -7   1   4        5.67        5.94      7.81 o
  -6   1   4        5.82        8.92      7.77 o
  -5   1   4       20.75       22.56      7.25 o
  -4   1   4       12.70        9.54      6.39 o
  -3   1   4      175.75      174.56      9.99 o
  -2   1   4      497.88      510.96     10.80 o
  -1   1   4    19552.24    19142.44    354.54 o
   0   1   4      111.42      128.85      8.87 o
   1   1   4       48.77       50.50      6.19 o
   2   1   4      205.31      211.61      6.67 o
   3   1   4       48.62       50.92      5.82 o
   4   1   4       74.39       72.56      5.83 o
   5   1   4       66.58       60.40      6.00 o
   6   1   4        5.54        7.27      6.19 o
   7   1   4        3.64        4.08      7.44 o
   8   1   4        0.28        2.14      9.09 o
  -9   2   4        0.04       -0.39     11.07 o
  -8   2   4        8.77        4.31     10.91 o
  -7   2   4       23.18       32.88      8.14 o
  -6   2   4        8.29        2.47      8.28 o
  -5   2   4        6.10        6.51      8.06 o
  -4   2   4       32.89       36.54      8.61 o
  -3   2   4      981.97      971.20     16.13 o
  -2   2   4      232.48      233.05      9.50 o
  -1   2   4    25872.14    25274.07    852.80 o
   0   2   4       26.73       26.78      5.93 o
   1   2   4      159.30      162.72      6.46 o
   2   2   4      104.46      110.93      6.28 o
   3   2   4       23.50       25.52      5.84 o
   4   2   4      138.68      142.51      5.96 o
   5   2   4        4.69        2.00      5.60 o
   6   2   4        1.25        1.91      6.21 o
   7   2   4        3.75        1.97      6.73 o
   8   2   4        0.20       -1.25      9.20 o
  -8   3   4        0.01        2.09      9.13 o
  -7   3   4        0.02        5.10      8.34 o
  -6   3   4       10.46       10.98      7.86 o
  -5   3   4       13.93       10.11      7.47 o
  -4   3   4        3.02        1.94      7.24 o
  -3   3   4      103.50      125.56      9.14 o
  -2   3   4      541.20      545.61     11.20 o
  -1   3   4     5889.72     5833.20     71.34 o
   0   3   4        0.23        3.40      5.40 o
   1   3   4      140.09      147.26      6.07 o
   2   3   4      234.59      240.88      5.96 o
   3   3   4       13.42       13.69      5.37 o
   4   3   4       42.09       47.01      5.94 o
   5   3   4        0.93        9.01      5.97 o
   6   3   4        5.97        8.24      6.55 o
   7   3   4        4.59        8.84      8.53 o
   8   3   4        0.02       -1.61     10.29 o
  -8   4   4        0.20       -1.39      9.35 o
  -7   4   4        0.02       10.40     11.62 o
  -6   4   4       12.09        7.53      8.12 o
  -5   4   4       46.54       59.07      7.59 o
  -4   4   4        0.36        2.30      7.47 o
  -3   4   4       37.30       38.79      6.09 o
  -2   4   4      717.81      677.79     27.27 o
  -1   4   4      400.77      388.83      9.44 o
   0   4   4      201.81      209.00      5.94 o
   1   4   4       29.15       16.96      5.30 o
   2   4   4       47.54       44.62      5.18 o
   3   4   4        6.33       11.38      4.85 o
   4   4   4        7.26        9.03      5.89 o
   5   4   4       76.82       75.59      6.57 o
   6   4   4        6.11       12.98      8.34 o
   7   4   4        0.25        4.20      9.20 o
   8   4   4        0.11        3.81     13.99 o
  -8   5   4        0.01        7.85     15.39 o
  -7   5   4        0.07       -4.35      9.06 o
  -6   5   4        1.23       12.54      8.22 o
  -5   5   4        2.63        9.40      7.82 o
  -4   5   4        7.42       12.63      5.71 o
  -3   5   4       52.88       66.95      5.86 o
  -2   5   4       13.55        8.16      5.53 o
  -1   5   4       26.61       24.79      7.25 o
   0   5   4       80.67       89.92      7.61 o
   1   5   4      417.18      390.72     23.46 o
   2   5   4       28.18       27.37      5.23 o
   3   5   4       10.27        6.44      6.42 o
   4   5   4        9.37       10.85      6.71 o
   5   5   4       77.26       68.07      8.17 o
   6   5   4        5.29       -1.17      8.17 o
   7   5   4        0.25       12.86      8.82 o
  -7   6   4        0.39        5.64     12.30 o
  -6   6   4        8.36       11.51      8.82 o
  -5   6   4        5.01        4.89      8.20 o
  -4   6   4        0.01        3.23      6.19 o
  -3   6   4        2.12        5.77      5.83 o
  -2   6   4       71.08       74.77      5.67 o
  -1   6   4        8.00       17.24      8.21 o
   0   6   4       45.51       43.95      7.70 o
   1   6   4       70.70       74.18      8.82 o
   2   6   4       38.00       49.92      7.66 o
   3   6   4        0.13        1.80      6.80 o
   4   6   4        1.96        5.86      6.58 o
   5   6   4        8.39        2.74      9.60 o
   6   6   4        7.43       15.17     10.66 o
   7   6   4        0.03       -3.45     11.88 o
  -6   7   4        1.27       13.57      9.22 o
  -5   7   4        0.01        2.59      6.60 o
  -4   7   4        0.70        5.17      7.18 o
  -3   7   4        1.56        0.82      8.29 o
  -2   7   4       26.12       20.58      5.29 o
  -1   7   4       36.73       38.91      5.66 o
   0   7   4      108.40      111.83     11.16 o
   1   7   4        3.74        8.87      7.88 o
   2   7   4        6.99       15.18      8.94 o
   3   7   4        0.79       -1.00      6.59 o
   4   7   4        2.97        2.43      9.29 o
   5   7   4        0.61        8.15      9.94 o
   6   7   4        0.15        3.40      9.86 o
  -5   8   4        0.18        3.71      7.95 o
  -4   8   4       17.48       19.63      7.00 o
  -3   8   4        0.02        7.78      5.59 o
  -2   8   4        0.03        9.95      6.02 o
  -1   8   4       17.38       23.53      5.96 o
   0   8   4      147.68      162.38      6.18 o
   1   8   4        5.77        3.80      6.79 o
   2   8   4        4.15       -2.17      8.49 o
   3   8   4        0.36        4.33      8.77 o
   4   8   4        4.14        3.00      6.83 o
   5   8   4        0.26        0.76      7.75 o
  -4   9   4        0.45        3.94      6.63 o
  -3   9   4        2.25        9.12      7.33 o
  -2   9   4        0.08        9.63      6.36 o
  -1   9   4        0.73        6.03      6.54 o
   0   9   4       43.22       46.63      6.35 o
   1   9   4        0.12        1.67      6.34 o
   2   9   4        0.00       10.07      6.39 o
   3   9   4        0.44        0.96      8.88 o
   4   9   4        0.10        0.67      8.26 o
  -2  10   4        0.98        3.56      6.42 o
  -1  10   4        0.01        3.30      7.14 o
   0  10   4        4.11       10.83      6.91 o
   1  10   4        0.23       -2.51      6.92 o
  -9   1   5        0.50        3.32     12.31 o
  -8   1   5        2.37        6.57     10.92 o
  -7   1   5        0.05        4.26      8.64 o
  -6   1   5        0.23        4.15      7.13 o
  -5   1   5       33.79       36.62      6.84 o
  -4   1   5        4.56        1.07      6.82 o
  -3   1   5     3028.80     3032.71     23.10 o
  -2   1   5      110.14      110.35      7.58 o
  -1   1   5    12652.31    12151.17    335.15 o
   0   1   5      370.61      381.49      8.84 o
   1   1   5      267.17      279.24      7.01 o
   2   1   5      445.10      453.48      7.37 o
   3   1   5      111.04      116.04      5.96 o
   4   1   5       16.10       17.16      5.53 o
   5   1   5        5.56       11.17      5.89 o
   6   1   5        2.27        3.89      6.94 o
   7   1   5        6.53        5.76      6.59 o
   8   1   5        0.04       -2.85      7.70 o
  -9   2   5        0.42        1.70     12.34 o
  -8   2   5        3.06        1.42     10.91 o
  -7   2   5       71.59       66.81     10.43 o
  -6   2   5        0.11        6.40      8.40 o
  -5   2   5       13.18       16.08      8.26 o
  -4   2   5       60.79       66.46      7.76 o
  -3   2   5     1059.77     1089.10     16.69 o
  -2   2   5        9.53       10.00      6.17 o
  -1   2   5     1549.83     1559.35     10.98 o
   0   2   5      480.22      480.48     15.56 o
   1   2   5      451.44      458.12      7.19 o
   2   2   5       66.28       65.77      6.17 o
   3   2   5     1147.05     1183.84     10.76 o
   4   2   5       27.24       30.95      5.54 o
   5   2   5       36.15       35.06      5.78 o
   6   2   5       18.99        8.92      6.29 o
   7   2   5        2.92        5.92      6.70 o
   8   2   5        0.11       -0.15      8.87 o
  -8   3   5        4.00       -4.21     10.07 o
  -7   3   5        0.67        5.01      8.42 o
  -6   3   5       10.46       16.15      7.94 o
  -5   3   5       49.98       48.68      8.37 o
  -4   3   5       20.22       25.43      7.18 o
  -3   3   5       13.91       14.30      7.90 o
  -2   3   5        8.82        9.34      7.01 o
  -1   3   5      271.84      267.57      6.50 o
   0   3   5      122.77      124.18      5.79 o
   1   3   5      595.08      601.39     11.51 o
   2   3   5       77.84       73.50      4.98 o
   3   3   5       15.76       12.87      5.27 o
   4   3   5        0.34        0.17      5.84 o
   5   3   5       30.23       33.08      5.84 o
   6   3   5        1.40       -0.86      6.58 o
   7   3   5        0.00        3.60      7.15 o
   8   3   5        0.10        9.35      9.65 o
  -8   4   5        4.44        1.04      9.56 o
  -7   4   5        0.00        5.65      8.62 o
  -6   4   5        1.60       -0.96      8.11 o
  -5   4   5       23.55       22.95      7.55 o
  -4   4   5       10.91       29.55      7.60 o
  -3   4   5      120.49      136.33      7.82 o
  -2   4   5        4.02       -2.27      7.81 o
  -1   4   5      256.59      230.63     19.53 o
   0   4   5       82.77       85.09      5.51 o
   1   4   5      828.29      854.73      8.21 o
   2   4   5       20.01       20.15      4.61 o
   3   4   5        2.92       11.49      4.95 o
   4   4   5      111.85      117.94      6.26 o
   5   4   5        0.64        6.44      6.15 o
   6   4   5        0.36        1.59      6.46 o
   7   4   5        1.58        3.98      9.40 o
  -8   5   5        0.00        2.70      9.94 o
  -7   5   5        0.32        6.88      8.94 o
  -6   5   5        4.28        3.68      8.41 o
  -5   5   5        0.00        5.96      7.97 o
  -4   5   5       17.92       14.43      5.73 o
  -3   5   5       98.91       84.67      5.83 o
  -2   5   5       99.36      111.64      8.31 o
  -1   5   5       45.46       44.45      7.36 o
   0   5   5       33.64       34.36      7.40 o
   1   5   5       61.76       66.98      5.30 o
   2   5   5        8.60       14.85      5.20 o
   3   5   5        0.00       -0.39      5.13 o
   4   5   5        5.71       11.46      5.18 o
   5   5   5       15.25       13.04      7.74 o
   6   5   5        2.33       10.37      8.92 o
   7   5   5        1.63        3.15      9.70 o
  -7   6   5        0.31        1.74      9.22 o
  -6   6   5        1.27        1.38      8.68 o
  -5   6   5        7.11       17.38      8.23 o
  -4   6   5       16.19       17.18      5.73 o
  -3   6   5        3.64        4.30      4.65 o
  -2   6   5       61.33       60.65      6.09 o
  -1   6   5        8.70       12.07      7.47 o
   0   6   5       81.10       82.14     11.53 o
   1   6   5       80.91       80.56     10.59 o
   2   6   5        0.48        7.87      7.70 o
   3   6   5        1.71        3.21      6.81 o
   4   6   5        2.57        2.45      8.02 o
   5   6   5       16.34       17.68      7.55 o
   6   6   5        1.20        9.55     10.69 o
  -6   7   5        0.02       -1.67      7.56 o
  -5   7   5        2.65        8.20      7.77 o
  -4   7   5        1.18        4.73      6.48 o
  -3   7   5        5.26        6.53      6.38 o
  -2   7   5        4.58        2.75      5.01 o
  -1   7   5        1.91        6.06      7.84 o
   0   7   5       52.89       55.02      7.84 o
   1   7   5        2.39        3.64      7.77 o
   2   7   5        1.50        4.58      7.97 o
   3   7   5        2.10        8.41      8.22 o
   4   7   5        1.83        4.20      8.60 o
   5   7   5        5.33        6.90     10.07 o
   6   7   5        1.69        0.41     10.51 o
  -5   8   5        0.01        7.15      8.16 o
  -4   8   5        0.43        3.48      7.10 o
  -3   8   5        2.73        8.16      6.43 o
  -2   8   5        1.20        7.47      6.20 o
  -1   8   5        0.21       -6.47      5.79 o
   0   8   5       97.62       96.87      8.54 o
   1   8   5        0.01        5.07      8.26 o
   2   8   5        3.60       11.91      8.46 o
   3   8   5        0.85        6.52      7.33 o
   4   8   5        3.11       -0.70     10.18 o
   5   8   5        0.36        8.54     10.19 o
  -4   9   5        7.01       19.91      6.85 o
  -3   9   5        0.02       -1.59      6.99 o
  -2   9   5        3.43        2.90      6.33 o
  -1   9   5        0.90        2.79      6.61 o
   0   9   5       30.87       39.52      6.34 o
   1   9   5        0.32        9.59      5.62 o
   2   9   5        1.59        0.96      7.95 o
   3   9   5        0.19       -1.04      8.32 o
  -1  10   5        0.79        8.75      6.84 o
   0  10   5       14.70       11.60      6.99 o
   1  10   5        0.47       -2.28      6.95 o
  -9   0   6        0.12        0.53     16.66 o
  -8   0   6        0.55        3.58     12.87 o
  -7   0   6       75.88       75.36     12.04 o
  -6   0   6        2.44        5.12      9.89 o
  -5   0   6       16.80       16.13      8.80 o
  -4   0   6       94.77       87.65     14.04 o
  -3   0   6        4.13        2.58      8.59 o
  -2   0   6     1183.79     1129.69     31.66 o
  -1   0   6      317.57      306.45     11.48 o
   0   0   6     6632.72     6703.97     84.72 o
   1   0   6        7.95       14.57      8.96 o
   2   0   6        0.02        1.62      7.76 o
   3   0   6     1165.29     1219.32     12.45 o
   4   0   6       22.31       23.89      8.10 o
   5   0   6        4.66        1.57      8.32 o
   6   0   6       18.48       15.05      8.90 o
   7   0   6        0.23       -4.60      8.69 o
   8   0   6        0.16        7.20     11.78 o
  -9   1   6        0.21       -1.40     12.17 o
  -8   1   6        0.48        2.15     11.06 o
  -7   1   6       15.08       16.29      8.87 o
  -6   1   6        5.00        6.43      7.59 o
  -5   1   6       20.42       20.97      7.08 o
  -4   1   6      494.12      486.00     10.50 o
  -3   1   6      595.86      579.55     13.11 o
  -2   1   6      484.70      469.54      8.29 o
  -1   1   6      206.44      220.71      7.79 o
   0   1   6      460.21      462.59      8.30 o
   1   1   6       54.93       42.56      5.58 o
   2   1   6        0.52        4.45      4.89 o
   3   1   6        4.02        8.37      5.42 o
   4   1   6        7.67       13.20      5.69 o
   5   1   6       11.33       15.71      5.69 o
   6   1   6        0.01        2.87      5.92 o
   7   1   6        0.37        0.68      6.42 o
   8   1   6        0.04        0.62      7.72 o
  -9   2   6        0.13        6.34     12.43 o
  -8   2   6        0.00        6.77     11.08 o
  -7   2   6        2.10        8.92      9.00 o
  -6   2   6        5.22        7.95      7.74 o
  -5   2   6       16.24       15.62      8.25 o
  -4   2   6       39.11       41.07     10.74 o
  -3   2   6      671.61      684.88     12.11 o
  -2   2   6       15.56       21.00      6.05 o
  -1   2   6       20.80       21.65      5.96 o
   0   2   6       22.40       16.34      5.80 o
   1   2   6      192.28      181.70      5.67 o
   2   2   6      111.17      109.66      5.25 o
   3   2   6      157.05      147.01      5.63 o
   4   2   6        4.36        4.86      5.65 o
   5   2   6       47.87       51.91      5.95 o
   6   2   6        0.04        0.16      5.96 o
   7   2   6        3.45        8.55      7.06 o
   8   2   6        0.15        5.44      7.60 o
  -8   3   6        1.36       -3.41      9.24 o
  -7   3   6        1.75        8.19      9.20 o
  -6   3   6       42.48       40.64      8.11 o
  -5   3   6        1.40        2.25      7.62 o
  -4   3   6       62.93       67.71     10.39 o
  -3   3   6      368.95      405.30     11.08 o
  -2   3   6      533.07      474.09     34.06 o
  -1   3   6       52.03       57.57      5.13 o
   0   3   6      206.43      203.79      6.06 o
   1   3   6      159.25      162.87      5.90 o
   2   3   6        9.65       10.17      5.49 o
   3   3   6        0.11        0.24      5.06 o
   4   3   6       61.33       52.64      5.80 o
   5   3   6       43.42       39.55      6.00 o
   6   3   6        0.48        1.40      6.45 o
   7   3   6        4.22        7.10      6.98 o
   8   3   6        0.53        6.20     10.26 o
  -8   4   6        1.10        4.94     15.50 o
  -7   4   6        1.36       12.57      8.77 o
  -6   4   6        1.01       10.74      8.80 o
  -5   4   6       28.65       24.42      7.61 o
  -4   4   6        0.87        2.65      7.52 o
  -3   4   6      179.12      176.93      9.30 o
  -2   4   6      536.09      490.59     49.62 o
  -1   4   6       90.60       88.32      5.44 o
   0   4   6      238.49      230.99      9.02 o
   1   4   6      513.36      535.07      6.65 o
   2   4   6        5.05        2.04      4.58 o
   3   4   6       55.58       55.07      4.93 o
   4   4   6       50.49       53.16      6.14 o
   5   4   6       63.60       68.16      5.74 o
   6   4   6        0.02       -1.91      6.61 o
   7   4   6        1.47        1.77      9.16 o
  -8   5   6        0.14       22.43      9.88 o
  -7   5   6        1.15        5.90      9.91 o
  -6   5   6        4.15        1.96      8.42 o
  -5   5   6        0.04       -0.03      6.28 o
  -4   5   6        0.52        8.00      6.50 o
  -3   5   6        0.20        2.61      6.68 o
  -2   5   6      135.15      132.59      8.26 o
  -1   5   6       18.46       17.45      7.26 o
   0   5   6       97.22       91.87      5.38 o
   1   5   6      403.46      403.75      8.08 o
   2   5   6       51.57       54.67      5.22 o
   3   5   6       18.86       23.99      5.50 o
   4   5   6       28.30       39.14      6.22 o
   5   5   6        0.03        0.35      6.54 o
   6   5   6        0.10        1.23      8.05 o
   7   5   6        0.49        1.84      9.66 o
  -7   6   6        0.30        6.68      9.53 o
  -6   6   6        0.23       11.15      8.76 o
  -5   6   6        2.00        6.47     10.63 o
  -4   6   6        3.38       10.22      6.53 o
  -3   6   6        0.69        0.77      5.75 o
  -2   6   6       41.92       40.09      7.65 o
  -1   6   6      177.40      157.04     11.50 o
   0   6   6      347.54      333.83      8.65 o
   1   6   6       34.19       37.91      7.68 o
   2   6   6        0.02        5.13      5.53 o
   3   6   6        0.61        3.80      5.46 o
   4   6   6       14.87       16.30      7.12 o
   5   6   6        0.04       -2.40      7.54 o
   6   6   6        0.04        5.02     10.75 o
  -6   7   6        6.22        7.92      9.41 o
  -5   7   6       10.21        7.91      8.06 o
  -4   7   6        1.26        5.49      6.87 o
  -3   7   6        7.90       11.01      5.97 o
  -2   7   6       52.90       66.29      6.54 o
  -1   7   6      126.07      126.35      8.36 o
   0   7   6        0.00       -2.56      7.75 o
   1   7   6       13.73       20.89      7.70 o
   2   7   6        5.48        5.35      8.76 o
   3   7   6        0.00        8.07      8.56 o
   4   7   6       40.46       35.49      8.89 o
   5   7   6       14.30       23.19     10.28 o
   6   7   6        0.92        4.54     11.23 o
  -5   8   6        2.00        3.54      8.19 o
  -4   8   6       25.07       26.59      7.07 o
  -3   8   6        2.40        3.86      6.08 o
  -2   8   6       29.85       34.82      5.39 o
  -1   8   6        1.50        5.36      6.70 o
   0   8   6        1.06        0.56      8.14 o
   1   8   6        2.53       -1.67      8.29 o
   2   8   6        1.13       11.82      8.47 o
   3   8   6        0.67       13.00      8.88 o
   4   8   6        0.03       -3.06     10.45 o
   5   8   6        6.87       13.56     11.07 o
  -4   9   6        3.28        9.53      6.80 o
  -3   9   6        0.82        2.48      6.97 o
  -2   9   6        3.97        6.57      5.98 o
  -1   9   6       11.88       18.43      6.65 o
   0   9   6        9.30       13.78      6.31 o
   1   9   6        2.86        7.79      7.27 o
   2   9   6        0.54       -3.68     12.34 o
   3   9   6        1.03        0.62      9.61 o
  -1  10   6       10.72       12.71      6.17 o
   0  10   6        9.18       11.22      6.94 o
  -9   1   7        0.64        3.29     12.26 o
  -8   1   7       10.82       15.07     10.10 o
  -7   1   7       22.77       26.58      9.27 o
  -6   1   7        1.81        0.49      8.12 o
  -5   1   7        0.01       -0.52      6.49 o
  -4   1   7        0.14        3.28      9.59 o
  -3   1   7      840.40      808.97     13.92 o
  -2   1   7      487.68      496.12      8.22 o
  -1   1   7     1420.60     1374.19     10.10 o
   0   1   7     1025.43     1012.23     20.45 o
   1   1   7        6.09        9.48      5.08 o
   2   1   7       13.56       10.86      5.51 o
   3   1   7      126.61      119.80      5.21 o
   4   1   7        1.23        4.68      5.15 o
   5   1   7        3.37        4.92      5.70 o
   6   1   7        2.15        3.86      5.90 o
   7   1   7        0.22       -2.47      6.48 o
   8   1   7        0.07        5.65      7.19 o
  -8   2   7        0.32        1.93     11.12 o
  -7   2   7        0.75        0.67      8.36 o
  -6   2   7        0.12       -6.07      8.24 o
  -5   2   7       25.58       23.80      8.11 o
  -4   2   7       15.86       21.87     10.18 o
  -3   2   7        2.70        7.72      7.70 o
  -2   2   7     3481.12     3246.59    139.56 o
  -1   2   7       81.70       78.91      6.27 o
   0   2   7        1.32        6.12      5.50 o
   1   2   7       77.95       76.34      4.76 o
   2   2   7       53.72       53.72      4.92 o
   3   2   7       58.62       56.51      5.52 o
   4   2   7        1.58        4.78      5.66 o
   5   2   7        3.39       12.49      5.66 o
   6   2   7        2.18       -1.63      6.37 o
   7   2   7        0.02        3.60      6.85 o
   8   2   7        0.05       -2.63      7.67 o
  -8   3   7        0.55       11.02     10.14 o
  -7   3   7       14.34       21.00      8.62 o
  -6   3   7       13.67       11.69      8.54 o
  -5   3   7        0.05        1.88      7.51 o
  -4   3   7      166.89      158.53     10.76 o
  -3   3   7        2.88        3.63      7.37 o
  -2   3   7     3022.03     2844.82     70.41 o
  -1   3   7       84.95       91.85      5.68 o
   0   3   7      223.92      227.65      6.00 o
   1   3   7      178.64      188.38      5.78 o
   2   3   7       43.90       49.69      5.34 o
   3   3   7       63.40       58.37      5.36 o
   4   3   7       29.59       34.85      4.95 o
   5   3   7       52.40       53.67      5.97 o
   6   3   7        3.78        2.28      5.94 o
   7   3   7        0.19       -1.05      6.96 o
   8   3   7        0.18        7.84      8.01 o
  -8   4   7        1.14       -0.03      9.86 o
  -7   4   7        2.52        2.30      9.63 o
  -6   4   7        0.07       -1.77      8.23 o
  -5   4   7        6.25        7.70      7.68 o
  -4   4   7       30.77       34.41     10.66 o
  -3   4   7        9.84       15.47     10.08 o
  -2   4   7     1695.75     1680.13     40.07 o
  -1   4   7       40.51       39.60      5.26 o
   0   4   7       42.93       45.99      5.26 o
   1   4   7       57.71       55.82      4.68 o
   2   4   7       30.28       29.14      4.55 o
   3   4   7        1.89       -0.40      5.20 o
   4   4   7       32.65       32.45      5.14 o
   5   4   7        0.25        5.42      5.93 o
   6   4   7        1.45        7.38      6.65 o
   7   4   7        0.09        6.69      7.23 o
  -7   5   7        0.82        3.00      8.93 o
  -6   5   7       32.64       32.20      8.59 o
  -5   5   7       34.01       35.97      8.05 o
  -4   5   7        2.93        9.87      5.58 o
  -3   5   7      104.45       89.93      8.20 o
  -2   5   7       23.64       24.16      7.36 o
  -1   5   7       14.92       13.81      5.88 o
   0   5   7        0.93       -1.86      5.24 o
   1   5   7        0.77        0.17      5.13 o
   2   5   7        1.65        4.87      5.06 o
   3   5   7        0.89        3.25      5.55 o
   4   5   7      281.33      274.60      8.00 o
   5   5   7       68.24       65.56      6.59 o
   6   5   7        0.09       -1.64      6.86 o
   7   5   7        0.08        2.94      9.59 o
  -7   6   7        0.53        8.48      9.48 o
  -6   6   7       11.46       16.28      8.74 o
  -5   6   7       15.58       17.83      8.19 o
  -4   6   7       12.47       12.63      5.64 o
  -3   6   7        0.07       -1.42      6.71 o
  -2   6   7      474.78      463.26     24.36 o
  -1   6   7       16.27       26.19      7.67 o
   0   6   7       21.28       27.28      7.50 o
   1   6   7        1.67        2.54      4.75 o
   2   6   7        2.27        5.78      5.43 o
   3   6   7        1.60        5.73      5.78 o
   4   6   7       65.88       56.96      6.41 o
   5   6   7       53.35       51.61      7.03 o
   6   6   7        0.17        1.93      8.68 o
  -6   7   7        1.00        6.96     10.58 o
  -5   7   7        0.04       12.81      8.08 o
  -4   7   7        0.06       -1.12      6.56 o
  -3   7   7        2.16        4.26      5.76 o
  -2   7   7       35.83       48.11      8.11 o
  -1   7   7      155.86      175.76      8.42 o
   0   7   7        7.29       12.36      7.89 o
   1   7   7        2.85       18.81      7.94 o
   2   7   7        0.00        4.38      8.17 o
   3   7   7        0.24        6.83      8.45 o
   4   7   7        2.38        3.00      8.90 o
   5   7   7        7.37        8.71      8.54 o
  -5   8   7        0.80        4.67      8.18 o
  -4   8   7        0.08        6.67      7.13 o
  -3   8   7        1.22        8.79      6.41 o
  -2   8   7       14.91       22.15      6.02 o
  -1   8   7      252.44      239.95      9.34 o
   0   8   7       96.12       95.74      8.75 o
   1   8   7        1.21        5.33     14.84 o
   2   8   7        0.67        8.07      8.63 o
   3   8   7        5.85       10.47      7.32 o
   4   8   7        4.34       10.05      9.56 o
  -4   9   7        0.25        5.55      7.77 o
  -3   9   7        0.23        0.99      6.16 o
  -2   9   7        0.48       -1.66      6.74 o
  -1   9   7       61.48       52.09      6.81 o
   0   9   7        0.89       -0.93     10.25 o
   1   9   7        0.21        1.01      9.16 o
   2   9   7        0.71        6.48      9.23 o
   3   9   7        0.40        9.11      9.70 o
   0  10   7        0.70        7.85      7.10 o
  -9   0   8        0.28        1.30     17.36 o
  -8   0   8        6.45        4.65     13.64 o
  -7   0   8        8.33        8.62     10.79 o
  -6   0   8        0.09        3.10      9.82 o
  -5   0   8       15.69        6.58      8.90 o
  -4   0   8     2141.68     2226.15     26.42 o
  -3   0   8      428.35      432.86     11.87 o
  -2   0   8       31.37       22.76      9.08 o
  -1   0   8       51.28       57.83      8.55 o
   0   0   8      678.31      649.08     11.56 o
   1   0   8     1083.90     1082.68     24.85 o
   2   0   8        1.01        7.82      7.61 o
   3   0   8      468.39      462.54      9.57 o
   4   0   8       61.79       63.51      7.45 o
   5   0   8       10.80       13.57      8.00 o
   6   0   8       59.43       44.69      9.26 o
   7   0   8        0.60        3.07      9.63 o
   8   0   8        0.01        0.61     10.54 o
  -9   1   8        0.57       -3.77     13.02 o
  -8   1   8       17.72       17.16     11.24 o
  -7   1   8       14.67        7.57      8.86 o
  -6   1   8        0.41       -0.43      6.84 o
  -5   1   8        9.03        9.36      6.88 o
  -4   1   8       44.52       50.05      7.60 o
  -3   1   8       90.50       82.00      6.13 o
  -2   1   8     1472.73     1384.10     25.38 o
  -1   1   8       90.42       96.98      5.91 o
   0   1   8      102.30       96.01      5.46 o
   1   1   8      102.32       96.66      5.32 o
   2   1   8     1196.24     1241.09      8.49 o
   3   1   8        5.32        8.19      5.34 o
   4   1   8        0.00        5.55      5.19 o
   5   1   8        0.01        0.92      5.44 o
   6   1   8        6.16        8.51      6.15 o
   7   1   8        0.18       -4.37      6.61 o
   8   1   8        0.07        8.90      7.65 o
  -8   2   8       25.38       27.67     11.44 o
  -7   2   8        2.24        0.73      9.03 o
  -6   2   8        4.96        7.29      7.66 o
  -5   2   8       12.78       15.52      7.46 o
  -4   2   8       83.98       74.88      8.51 o
  -3   2   8       24.28       26.20      6.32 o
  -2   2   8      248.95      243.29      6.90 o
  -1   2   8      171.62      158.78      6.85 o
   0   2   8      395.54      404.49      6.59 o
   1   2   8      107.80      103.14      5.72 o
   2   2   8     1112.68     1147.35     17.24 o
   3   2   8       11.32       10.58      4.59 o
   4   2   8       20.32       17.65      5.54 o
   5   2   8        1.50        0.62      5.48 o
   6   2   8        0.00       -3.71      6.46 o
   7   2   8        0.05        0.78      6.60 o
   8   2   8        0.03        3.27      7.75 o
  -8   3   8        6.76       10.17     11.19 o
  -7   3   8        3.26       13.94      8.54 o
  -6   3   8       12.36        7.82      8.01 o
  -5   3   8       11.66       23.32      7.99 o
  -4   3   8       30.35       24.46     10.26 o
  -3   3   8      455.24      456.15      9.29 o
  -2   3   8      257.53      247.11      6.32 o
  -1   3   8      150.29      141.51      6.14 o
   0   3   8     1033.75     1023.24      7.81 o
   1   3   8      290.70      292.63      5.97 o
   2   3   8      286.38      284.42      8.04 o
   3   3   8        0.04        2.40      5.43 o
   4   3   8       40.15       41.75      5.71 o
   5   3   8        2.54       14.77      5.95 o
   6   3   8        1.00       -1.17      5.92 o
   7   3   8        0.01        3.59      6.44 o
  -8   4   8        2.34        1.20      9.82 o
  -7   4   8        3.61        7.22      8.86 o
  -6   4   8        7.60       13.55      8.28 o
  -5   4   8        6.78        5.06      8.86 o
  -4   4   8        0.01        3.87      8.45 o
  -3   4   8       81.73       75.09      7.40 o
  -2   4   8     2765.79     2755.82     34.99 o
  -1   4   8       37.93       28.14      5.16 o
   0   4   8      138.35      130.78      4.92 o
   1   4   8       39.53       45.90      5.19 o
   2   4   8        1.26       -1.62      5.26 o
   3   4   8        2.13        6.19      5.39 o
   4   4   8       25.17       20.48      5.86 o
   5   4   8        4.00        3.74      5.93 o
   6   4   8        0.48        3.31      6.46 o
   7   4   8        0.15        3.35      7.43 o
  -7   5   8        0.02        3.20      9.26 o
  -6   5   8        4.53       14.13      8.46 o
  -5   5   8       16.12       15.75      7.89 o
  -4   5   8        2.17        7.21      7.99 o
  -3   5   8        1.17        3.39      7.89 o
  -2   5   8      357.77      367.60      7.60 o
  -1   5   8      100.24       96.15      5.63 o
   0   5   8       21.09       19.52      4.73 o
   1   5   8       66.83       65.35      5.38 o
   2   5   8        0.71        3.20      5.43 o
   3   5   8        4.40        4.22      5.45 o
   4   5   8        8.97        8.22      6.37 o
   5   5   8        3.45       10.76      6.25 o
   6   5   8        0.01        7.20      7.06 o
   7   5   8        0.48        2.11      7.63 o
  -7   6   8        0.06        7.65     12.31 o
  -6   6   8        2.77        8.81      8.86 o
  -5   6   8       11.13        3.77      8.35 o
  -4   6   8        2.25        6.55      6.60 o
  -3   6   8       75.55       72.86      8.92 o
  -2   6   8      204.14      200.19      8.34 o
  -1   6   8      409.27      408.60      8.94 o
   0   6   8       52.53       53.88      5.57 o
   1   6   8        9.65       10.41      5.35 o
   2   6   8        2.60        5.12      5.00 o
   3   6   8        0.16        7.51      5.65 o
   4   6   8       11.63        7.62      6.31 o
   5   6   8        0.36        9.02      6.40 o
   6   6   8        0.00        2.96      8.27 o
  -6   7   8        0.40       -2.32      9.45 o
  -5   7   8        9.82       14.67      8.25 o
  -4   7   8        4.82       13.37      6.61 o
  -3   7   8       21.33       20.32      7.10 o
  -2   7   8        0.05        4.23      8.04 o
  -1   7   8        9.45       17.06      8.18 o
   0   7   8        5.14       13.26      7.82 o
   1   7   8        4.90       11.08     10.04 o
   2   7   8        1.68       -6.04      8.07 o
   3   7   8       23.67       25.12      6.91 o
   4   7   8       32.67       24.55      7.83 o
   5   7   8        2.25       -5.59     10.56 o
  -5   8   8        0.87        5.51      8.20 o
  -4   8   8        0.00        0.41      7.23 o
  -3   8   8        0.88        0.52      6.48 o
  -2   8   8       12.30       21.22      7.39 o
  -1   8   8        0.05       -6.05      8.66 o
   0   8   8        1.14        6.43      8.27 o
   1   8   8        0.89        8.49      8.57 o
   2   8   8        0.58        5.90      8.81 o
   3   8   8        3.77        9.02      9.10 o
   4   8   8        0.05        9.32      9.52 o
  -4   9   8        0.65        0.10      7.75 o
  -3   9   8        1.36        2.70      7.85 o
  -2   9   8        8.36       10.34      6.55 o
  -1   9   8       16.54       15.43      7.93 o
   0   9   8        0.00        0.95      9.02 o
   1   9   8        0.25        5.64      9.14 o
   2   9   8        0.28       10.63     10.46 o
   3   9   8        3.48        5.37      9.87 o
  -9   1   9        0.62        0.24     13.18 o
  -8   1   9       16.38       16.42     11.14 o
  -7   1   9        3.61       11.40      9.19 o
  -6   1   9       12.02       15.73      7.52 o
  -5   1   9       66.68       63.69     10.13 o
  -4   1   9      187.07      178.22      8.36 o
  -3   1   9        0.06        3.80      5.42 o
  -2   1   9       59.20       54.22      5.92 o
  -1   1   9     1426.18     1356.63     15.64 o
   0   1   9      865.19      890.46      7.95 o
   1   1   9      164.56      156.02      5.38 o
   2   1   9      894.32      924.49      7.64 o
   3   1   9       21.12       27.74      5.35 o
   4   1   9        0.18        8.14      5.30 o
   5   1   9        3.81        6.54      5.56 o
   6   1   9        0.86        7.51      6.19 o
   7   1   9        0.48        4.20      6.90 o
   8   1   9        0.09        6.49      7.40 o
  -8   2   9        3.29       -5.41     10.26 o
  -7   2   9        0.66        2.42      8.45 o
  -6   2   9        0.08       -5.49      8.67 o
  -5   2   9        4.12       12.88     10.18 o
  -4   2   9      671.01      695.33     12.25 o
  -3   2   9        0.12        4.53      6.06 o
  -2   2   9      552.23      552.61      7.31 o
  -1   2   9      363.82      355.61      6.78 o
   0   2   9      618.05      643.21      7.22 o
   1   2   9        0.04        5.59      4.70 o
   2   2   9       17.41       18.75      4.68 o
   3   2   9       50.71       48.28      4.81 o
   4   2   9        1.52        7.17      5.56 o
   5   2   9        4.37        5.99      5.50 o
   6   2   9       16.44       15.67      5.96 o
   7   2   9        0.09        2.64      6.37 o
  -8   3   9        0.06        5.55      9.31 o
  -7   3   9        0.02        0.15      8.32 o
  -6   3   9        6.40        6.05      8.59 o
  -5   3   9       26.07       30.73     10.92 o
  -4   3   9       27.66       22.13      8.51 o
  -3   3   9        0.39        2.09      4.90 o
  -2   3   9      864.21      876.91      7.72 o
  -1   3   9      282.97      260.45      9.22 o
   0   3   9       16.59       19.96      5.27 o
   1   3   9      150.81      149.29      5.39 o
   2   3   9      276.98      263.81      5.97 o
   3   3   9        1.52       -0.60      4.54 o
   4   3   9       35.01       33.13      4.97 o
   5   3   9        0.73        3.97      5.93 o
   6   3   9        2.83        3.94      6.40 o
   7   3   9        0.01       -1.27      6.89 o
  -8   4   9        2.48        8.77      9.87 o
  -7   4   9        0.73       -4.51      8.95 o
  -6   4   9        6.20        3.62     10.90 o
  -5   4   9        0.75       -4.42     10.37 o
  -4   4   9        6.05       14.79      8.92 o
  -3   4   9       21.46       17.38      6.83 o
  -2   4   9      573.10      552.76      6.82 o
  -1   4   9       73.89       71.67      5.32 o
   0   4   9      107.65      123.16      5.48 o
   1   4   9        0.16        5.26      5.18 o
   2   4   9       34.73       36.60      5.19 o
   3   4   9       21.21       21.73      5.20 o
   4   4   9      161.58      155.19      6.14 o
   5   4   9       21.79       16.02      4.77 o
   6   4   9        0.49        6.31      6.54 o
   7   4   9        0.08        3.95      7.06 o
  -7   5   9        0.25       10.95      9.20 o
  -6   5   9        0.37        2.28      8.54 o
  -5   5   9        0.01        4.60      9.59 o
  -4   5   9        0.01        1.67      7.71 o
  -3   5   9       10.09       11.98      7.48 o
  -2   5   9        3.70        5.90      6.42 o
  -1   5   9       61.41       56.86      4.83 o
   0   5   9       47.82       51.55      5.29 o
   1   5   9        0.50        5.16      4.85 o
   2   5   9       13.24       18.40      5.22 o
   3   5   9        0.55        1.81      5.52 o
   4   5   9        5.39        3.70      6.07 o
   5   5   9        0.21        3.36      5.39 o
   6   5   9        0.03        3.84      6.05 o
  -7   6   9        1.25       13.20      9.61 o
  -6   6   9        1.63        8.74      9.06 o
  -5   6   9        0.05        3.14      7.05 o
  -4   6   9        0.06        8.07      7.96 o
  -3   6   9       75.00       65.46      8.69 o
  -2   6   9        2.01        6.92      8.28 o
  -1   6   9      106.60      106.52      6.86 o
   0   6   9        0.85        9.74      5.26 o
   1   6   9        0.16        6.12      5.32 o
   2   6   9        0.43        1.34      5.54 o
   3   6   9       14.88       12.62      5.71 o
   4   6   9        3.56       -0.11      6.14 o
   5   6   9        0.05        0.08      7.00 o
   6   6   9        0.00        4.12      8.37 o
  -6   7   9        0.85       10.82      9.41 o
  -5   7   9        0.15        4.03      8.23 o
  -4   7   9        0.00        1.28      6.67 o
  -3   7   9        0.80       11.74      8.88 o
  -2   7   9       21.55       13.95      8.30 o
  -1   7   9      166.54      166.63      8.76 o
   0   7   9       11.20       15.33      7.86 o
   1   7   9        2.96       11.73      7.84 o
   2   7   9        1.12        1.06      5.86 o
   3   7   9       32.03       35.48      5.56 o
   4   7   9        7.68        4.81      7.23 o
   5   7   9        1.09        8.79      8.30 o
  -5   8   9        1.03        0.32      7.20 o
  -4   8   9        0.00       -1.05      7.18 o
  -3   8   9        1.74        1.88      6.21 o
  -2   8   9        8.55        7.03      8.66 o
  -1   8   9       59.98       64.03      8.54 o
   0   8   9        2.14        0.36      6.85 o
   1   8   9        1.52      -12.26      9.02 o
   2   8   9        0.51       -3.17      8.70 o
   3   8   9        4.91        3.16      7.42 o
   4   8   9        0.41        4.88      9.74 o
  -3   9   9        5.39        8.49      9.00 o
  -2   9   9       10.48       11.76      6.59 o
  -1   9   9        4.24       17.58     10.01 o
   0   9   9        0.87       -3.18      9.11 o
   1   9   9        0.41        4.44      9.29 o
   2   9   9        0.56        1.60      7.67 o
  -9   0  10        0.01        2.52     18.93 o
  -8   0  10        9.24       10.85     12.97 o
  -7   0  10       16.98       16.12     11.99 o
  -6   0  10        0.00        1.65      9.77 o
  -5   0  10      140.83      133.40     13.96 o
  -4   0  10     1110.41     1148.96     13.32 o
  -3   0  10        1.76        5.95      7.34 o
  -2   0  10      136.57      141.47      8.29 o
  -1   0  10      270.58      271.14      8.88 o
   0   0  10        0.77        4.41      6.37 o
   1   0  10      573.38      579.10     15.34 o
   2   0  10      218.99      224.48      8.13 o
   3   0  10      147.85      134.39      7.97 o
   4   0  10        1.15        5.06      7.49 o
   5   0  10        1.00       -4.86      8.07 o
   6   0  10       10.33       10.40      8.36 o
   7   0  10        0.00        6.34      9.87 o
   8   0  10        0.01       17.04     10.28 o
  -8   1  10        0.01        6.50     11.52 o
  -7   1  10        0.93        3.75      7.68 o
  -6   1  10        0.55        2.75      7.18 o
  -5   1  10       14.18       11.80      9.83 o
  -4   1  10        2.15        5.97      5.63 o
  -3   1  10       87.58       83.14      5.48 o
  -2   1  10        4.09        9.61      5.37 o
  -1   1  10      676.33      662.54      7.40 o
   0   1  10      489.47      492.76     13.68 o
   1   1  10        3.86        2.39      5.21 o
   2   1  10       98.86      100.39      5.32 o
   3   1  10       51.36       56.74      4.81 o
   4   1  10        8.65       10.84      5.29 o
   5   1  10        1.13       -1.79      5.83 o
   6   1  10        0.95        6.12      6.26 o
   7   1  10        0.04        5.34      6.35 o
  -8   2  10        3.33        1.37     10.18 o
  -7   2  10        0.01        4.14      9.25 o
  -6   2  10       13.82       21.33      7.87 o
  -5   2  10        2.13        4.16      9.68 o
  -4   2  10      103.71       92.89      7.83 o
  -3   2  10       84.37       81.09      5.62 o
  -2   2  10        5.26        5.00      5.17 o
  -1   2  10       21.35       19.48      4.89 o
   0   2  10     1192.89     1209.74     28.38 o
   1   2  10       19.14       26.35      4.63 o
   2   2  10       12.86        8.35      5.14 o
   3   2  10       24.41       25.80      5.21 o
   4   2  10       57.27       63.81      5.62 o
   5   2  10        3.45        5.17      5.81 o
   6   2  10        5.59        4.77      6.58 o
   7   2  10        0.01        2.38      6.78 o
  -8   3  10        0.75        6.84     11.52 o
  -7   3  10        1.79        6.05      8.48 o
  -6   3  10        6.19        4.59      8.20 o
  -5   3  10        6.63       10.13     10.95 o
  -4   3  10        6.42        7.14      7.51 o
  -3   3  10      385.59      367.52      7.52 o
  -2   3  10        4.55        4.49      5.26 o
  -1   3  10       34.33       42.72      5.51 o
   0   3  10      690.04      713.02      6.93 o
   1   3  10      106.13      110.30      4.82 o
   2   3  10      252.14      247.24      7.58 o
   3   3  10       44.87       49.81      5.21 o
   4   3  10       19.47       25.10      5.93 o
   5   3  10        7.29        9.33      5.77 o
   6   3  10        0.67       -1.44      6.16 o
   7   3  10        0.03        2.11      7.38 o
  -8   4  10        3.25        0.98      9.72 o
  -7   4  10        4.44        9.45      8.92 o
  -6   4  10        3.37        2.76      9.98 o
  -5   4  10        0.20        9.73     10.50 o
  -4   4  10        4.99       18.22      8.73 o
  -3   4  10       48.68       50.31      7.08 o
  -2   4  10      441.33      433.43      6.69 o
  -1   4  10       40.69       31.28      5.18 o
   0   4  10       39.94       47.28      5.26 o
   1   4  10        3.14       12.08      5.24 o
   2   4  10        8.33       10.54      4.70 o
   3   4  10       56.51       61.82      5.73 o
   4   4  10      110.43      106.76      6.43 o
   5   4  10        1.53        0.13      5.85 o
   6   4  10        0.37        7.18      6.88 o
   7   4  10        0.05       -0.74      7.14 o
  -7   5  10        0.60       19.03      9.29 o
  -6   5  10       18.83       29.24      8.54 o
  -5   5  10       25.74       38.80     11.27 o
  -4   5  10       15.88       20.11      9.01 o
  -3   5  10      141.82      130.38      7.00 o
  -2   5  10      173.40      168.66      5.89 o
  -1   5  10        1.98        7.49      5.06 o
   0   5  10        6.95       13.75      5.25 o
   1   5  10       43.54       45.50      5.45 o
   2   5  10        0.70        7.09      5.38 o
   3   5  10       13.93       19.07      5.62 o
   4   5  10       44.62       40.86      6.04 o
   5   5  10        0.38        2.78      6.23 o
   6   5  10        0.05        3.53      6.78 o
  -7   6  10        3.97       -0.56     13.65 o
  -6   6  10        0.43       -3.09      9.08 o
  -5   6  10        3.43        4.74      6.78 o
  -4   6  10        0.31        5.08      7.94 o
  -3   6  10        1.87        2.47      8.78 o
  -2   6  10       16.28       22.66      8.58 o
  -1   6  10        0.46        0.55      5.48 o
   0   6  10        9.38        8.73      4.88 o
   1   6  10        2.97        7.14      4.99 o
   2   6  10        8.07       11.52      5.13 o
   3   6  10       77.42       82.28      6.12 o
   4   6  10       21.99       25.56      5.52 o
   5   6  10        0.35        6.51      6.66 o
   6   6  10        0.00        3.60      6.55 o
  -6   7  10        0.23       -7.20      7.92 o
  -5   7  10        1.61        7.71      8.07 o
  -4   7  10        0.12       -1.48      8.23 o
  -3   7  10      108.34      101.79      9.54 o
  -2   7  10       59.67       53.35      8.46 o
  -1   7  10       79.97       89.34     11.60 o
   0   7  10        4.84        5.22      6.64 o
   1   7  10        9.45       -0.72      5.21 o
   2   7  10        5.18       11.21      4.91 o
   3   7  10        0.74        7.23      5.52 o
   4   7  10       12.72       10.32      6.46 o
   5   7  10        0.47       -6.11      8.37 o
  -5   8  10        0.02        1.81      7.17 o
  -4   8  10        0.11        5.46      6.30 o
  -3   8  10        4.37        1.88      7.71 o
  -2   8  10       28.46       23.84      9.70 o
  -1   8  10        8.27       12.22      7.42 o
   0   8  10        1.03        3.42      8.77 o
   1   8  10        0.03       -3.83      7.67 o
   2   8  10        0.07        6.39      8.93 o
   3   8  10        0.76       -1.72      9.38 o
   4   8  10        0.58       10.03      8.64 o
  -3   9  10        5.40       11.94      7.27 o
  -2   9  10        1.41        0.52      7.65 o
  -1   9  10        9.84       11.26      9.22 o
   0   9  10        0.15       13.72      9.38 o
   1   9  10        0.13        7.91      9.55 o
   2   9  10        0.01       -6.55      9.95 o
  -8   1  11        1.43        8.08     11.30 o
  -7   1  11        8.43       12.75      8.08 o
  -6   1  11        6.66        4.99      6.82 o
  -5   1  11        0.10        2.42      8.55 o
  -4   1  11        0.45        2.25      5.97 o
  -3   1  11        5.16        5.88      5.16 o
  -2   1  11      149.40      147.36      5.73 o
  -1   1  11      240.50      233.36      7.17 o
   0   1  11        0.00        1.26      5.25 o
   1   1  11       10.04       11.02      5.09 o
   2   1  11      236.35      237.30      5.80 o
   3   1  11       18.71       26.17      5.37 o
   4   1  11        4.38        9.76      5.35 o
   5   1  11       17.74       15.10      5.72 o
   6   1  11        1.13        5.27      6.09 o
   7   1  11        0.02        5.36      6.81 o
  -8   2  11       11.74       17.54     11.58 o
  -7   2  11        3.34        7.76      9.31 o
  -6   2  11        3.21        1.19     11.37 o
  -5   2  11       49.81       52.96      9.72 o
  -4   2  11        2.85        4.92      5.77 o
  -3   2  11       38.96       37.86      5.83 o
  -2   2  11      121.62      115.02      5.63 o
  -1   2  11       25.68       28.37      4.75 o
   0   2  11        3.66       10.12      4.62 o
   1   2  11       40.67       51.40      5.06 o
   2   2  11        0.17        4.43      5.17 o
   3   2  11       20.52       21.44      5.38 o
   4   2  11       88.23       82.65      5.97 o
   5   2  11        0.41        0.42      5.65 o
   6   2  11        0.41        1.43      6.32 o
   7   2  11        0.06        3.67      6.96 o
  -8   3  11        0.44        1.80      9.56 o
  -7   3  11        2.01        4.17      9.46 o
  -6   3  11        4.93        3.29      8.16 o
  -5   3  11        8.29       17.98     10.76 o
  -4   3  11      199.41      199.33      8.43 o
  -3   3  11      105.68      101.93      5.85 o
  -2   3  11       60.77       61.61      5.39 o
  -1   3  11      108.99      104.53      5.47 o
   0   3  11       68.09       62.49      5.31 o
   1   3  11      115.78      119.32      5.45 o
   2   3  11        1.62        6.60      5.07 o
   3   3  11       13.31       13.59      5.36 o
   4   3  11       90.45       85.45      5.86 o
   5   3  11        3.64        3.21      5.77 o
   6   3  11        0.50        4.29      6.61 o
   7   3  11        0.00        4.83      7.17 o
  -8   4  11        0.06        2.49      9.74 o
  -7   4  11        0.06        3.83      9.78 o
  -6   4  11        7.50        9.71      8.44 o
  -5   4  11        9.58       24.12     11.13 o
  -4   4  11       12.85       11.29      7.75 o
  -3   4  11       58.32       66.36      5.31 o
  -2   4  11      164.94      153.62      5.23 o
  -1   4  11       19.14       25.14      5.04 o
   0   4  11       26.18       20.84      4.71 o
   1   4  11       46.62       45.36      5.46 o
   2   4  11        4.20        0.17      5.14 o
   3   4  11       12.15       15.50      5.49 o
   4   4  11       59.52       63.72      5.65 o
   5   4  11        1.12        1.83      5.37 o
   6   4  11        0.56       -0.47      6.68 o
   7   4  11        0.15        0.18      7.45 o
  -7   5  11        0.01        2.50      9.14 o
  -6   5  11        0.01        9.15      7.02 o
  -5   5  11        0.23       -4.05     11.05 o
  -4   5  11        1.91        7.37      8.43 o
  -3   5  11     1431.96     1399.17     13.61 o
  -2   5  11      417.12      378.57      6.48 o
  -1   5  11       38.73       37.04      5.32 o
   0   5  11        0.87        2.47      5.34 o
   1   5  11       13.16       13.29      5.32 o
   2   5  11        5.56        9.27      5.39 o
   3   5  11        5.29        3.27      5.70 o
   4   5  11       33.57       26.57      5.98 o
   5   5  11        1.72        3.61      5.80 o
   6   5  11        0.06        7.25      6.98 o
  -7   6  11        0.04        6.85     13.65 o
  -6   6  11        6.17       13.77      9.06 o
  -5   6  11        0.82       -2.46     12.06 o
  -4   6  11        8.92       12.68      7.32 o
  -3   6  11       95.12       94.71      8.98 o
  -2   6  11      554.90      561.50      8.95 o
  -1   6  11        8.68        6.59      5.56 o
   0   6  11        8.90       18.51      5.50 o
   1   6  11        6.42       10.97      5.52 o
   2   6  11        0.73        5.67      5.64 o
   3   6  11       32.85       36.16      5.44 o
   4   6  11        5.27        7.88      6.17 o
   5   6  11        0.10        9.87      7.14 o
  -6   7  11        0.05        2.75      7.91 o
  -5   7  11        0.14        5.25      7.92 o
  -4   7  11        8.69        8.07      6.80 o
  -3   7  11        0.13       16.96      9.25 o
  -2   7  11      102.09       93.59      8.69 o
  -1   7  11       10.15       20.65      8.26 o
   0   7  11        3.85        6.69      5.64 o
   1   7  11        1.19        8.60      5.77 o
   2   7  11        0.18        3.99      5.99 o
   3   7  11       26.84       26.08      6.35 o
   4   7  11        0.00       12.34      6.88 o
   5   7  11        0.02        8.08      7.42 o
  -5   8  11        0.83        3.66      8.40 o
  -4   8  11        3.99        3.93      6.39 o
  -3   8  11        6.49       12.66      9.32 o
  -2   8  11        0.89        7.59      9.04 o
  -1   8  11        1.05       19.31      9.65 o
   0   8  11        0.22        3.57      7.00 o
   1   8  11        0.12       -2.92      8.76 o
   2   8  11       11.78        9.76      9.18 o
   3   8  11       36.82       28.25      9.57 o
   4   8  11        0.30        7.37     10.41 o
  -3   9  11        1.46       -1.20      7.06 o
  -2   9  11        3.11       -2.40      9.53 o
  -1   9  11        5.48        9.99      9.42 o
   0   9  11        0.66        5.94      9.56 o
   1   9  11        0.02        0.90      9.60 o
   2   9  11        4.83       12.06      9.90 o
  -8   0  12        9.23       10.23     13.50 o
  -7   0  12        0.03        4.68     12.06 o
  -6   0  12        0.23        5.98     13.88 o
  -5   0  12       57.25       55.42      9.45 o
  -4   0  12        6.53        0.78      9.25 o
  -3   0  12       13.54       13.12      7.96 o
  -2   0  12       21.78       29.73      9.97 o
  -1   0  12     1400.46     1435.62     12.47 o
   0   0  12      216.00      213.37      8.13 o
   1   0  12       39.02       42.45      6.08 o
   2   0  12       15.87       12.87      7.18 o
   3   0  12       21.92       20.43      7.62 o
   4   0  12        0.02        4.01      7.43 o
   5   0  12        3.62       13.69      8.12 o
   6   0  12        1.18        4.78      9.43 o
   7   0  12        0.00        1.54     10.22 o
  -8   1  12        0.80        0.87     11.05 o
  -7   1  12        0.95        3.98      8.47 o
  -6   1  12       17.83       19.69     10.57 o
  -5   1  12      172.03      165.08      7.78 o
  -4   1  12      240.86      247.82      6.62 o
  -3   1  12        2.88        4.22      5.40 o
  -2   1  12      219.00      223.67      6.30 o
  -1   1  12      564.76      583.95      6.86 o
   0   1  12        7.29       12.84      4.52 o
   1   1  12      115.65      113.05      5.28 o
   2   1  12       39.08       42.38      4.67 o
   3   1  12        3.57       12.70      5.38 o
   4   1  12        4.20        9.03      6.27 o
   5   1  12       25.92       22.37      5.75 o
   6   1  12        0.08        7.78      6.01 o
   7   1  12        0.09       -5.19      6.71 o
  -8   2  12        2.29        1.98     10.47 o
  -7   2  12        0.08        3.44     10.45 o
  -6   2  12        9.39        8.94     11.13 o
  -5   2  12       92.55      103.28      8.14 o
  -4   2  12       16.98       11.11      5.81 o
  -3   2  12       14.10       17.95      5.40 o
  -2   2  12        8.65        8.59      5.11 o
  -1   2  12       36.02       35.34      5.20 o
   0   2  12      127.19      134.72      5.43 o
   1   2  12       10.90        6.98      4.99 o
   2   2  12        0.02        1.86      4.63 o
   3   2  12       48.22       44.68      5.35 o
   4   2  12        6.01       13.18      5.70 o
   5   2  12        8.14        8.21      6.00 o
   6   2  12        0.15       -4.54      6.17 o
   7   2  12        0.07        3.70      7.11 o
  -8   3  12        0.04       10.97      9.58 o
  -7   3  12        0.05        0.99      9.65 o
  -6   3  12        3.80       10.45     11.29 o
  -5   3  12       41.42       37.96      8.78 o
  -4   3  12       34.19       32.51      6.23 o
  -3   3  12      608.29      606.05      8.25 o
  -2   3  12       44.74       40.61      4.83 o
  -1   3  12       37.07       34.42      5.21 o
   0   3  12       46.71       47.88      5.17 o
   1   3  12      170.00      162.84      5.69 o
   2   3  12       34.37       33.61      5.18 o
   3   3  12       19.30       21.07      5.38 o
   4   3  12       22.14       21.08      5.09 o
   5   3  12        1.46        4.21      5.25 o
   6   3  12        0.13       -2.58      6.89 o
   7   3  12        0.02        4.89      6.95 o
  -8   4  12        0.05        3.59     11.04 o
  -7   4  12        0.31        3.75     10.07 o
  -6   4  12       32.72       34.17     11.87 o
  -5   4  12        4.06       10.85     10.42 o
  -4   4  12        0.00        2.41      7.34 o
  -3   4  12       80.36       78.57      5.91 o
  -2   4  12      138.71      129.47      5.62 o
  -1   4  12       13.71       14.59      5.02 o
   0   4  12        8.54       11.65      5.34 o
   1   4  12      164.52      154.56      5.26 o
   2   4  12        0.35       -0.26      6.14 o
   3   4  12        2.79        8.66      5.61 o
   4   4  12        5.40        8.10      5.87 o
   5   4  12        0.24        1.64      5.94 o
   6   4  12        0.07        4.50      6.93 o
  -7   5  12        3.77       15.31      9.63 o
  -6   5  12        4.05        5.98      8.76 o
  -5   5  12        2.91        8.30     11.24 o
  -4   5  12        0.64        0.57      9.34 o
  -3   5  12        0.02        9.45      7.46 o
  -2   5  12        5.93        1.61      5.03 o
  -1   5  12        7.79       14.42      5.34 o
   0   5  12       19.77       21.03      4.98 o
   1   5  12      112.65      114.44      5.78 o
   2   5  12       32.55       40.86      5.56 o
   3   5  12        0.53        2.18      4.99 o
   4   5  12        8.71       14.37      6.23 o
   5   5  12        1.12        1.73      6.78 o
   6   5  12        0.01        2.41      6.90 o
  -6   6  12        0.79        3.25      7.44 o
  -5   6  12        0.07        5.96     10.09 o
  -4   6  12        8.19       10.30      9.44 o
  -3   6  12       22.52       17.54     11.21 o
  -2   6  12       48.55       61.69      7.12 o
  -1   6  12        2.03        3.53      4.93 o
   0   6  12        0.78       -0.70      4.94 o
   1   6  12        5.74       13.19      5.64 o
   2   6  12       44.79       39.24      5.26 o
   3   6  12       51.57       53.62      6.04 o
   4   6  12        3.54        6.25      5.63 o
   5   6  12        0.08       -1.91      6.78 o
  -6   7  12        0.25        1.78      9.61 o
  -5   7  12        0.08       -1.46      7.94 o
  -4   7  12        0.06       10.43      7.72 o
  -3   7  12      183.84      179.85      9.39 o
  -2   7  12       73.23       83.82      8.54 o
  -1   7  12        2.90       -5.80      6.82 o
   0   7  12        0.09       -1.82      5.12 o
   1   7  12        0.66       -2.56      5.90 o
   2   7  12        2.87        4.36      6.05 o
   3   7  12        0.94        0.04      5.76 o
   4   7  12        2.89        3.56      6.69 o
  -4   8  12       21.57       22.22      9.00 o
  -3   8  12        0.07       -2.58     10.13 o
  -2   8  12        1.94        3.04      8.94 o
  -1   8  12        1.71       -7.55      9.73 o
   0   8  12        0.10        4.92      8.76 o
   1   8  12        2.63       16.14      8.88 o
   2   8  12        3.13       13.89      9.43 o
   3   8  12        0.63        3.69      7.91 o
  -2   9  12        2.75        4.51      9.79 o
  -1   9  12        4.90        5.11      9.66 o
   0   9  12        0.11        5.73      9.56 o
   1   9  12        3.07       -0.47      9.71 o
  -8   1  13        0.20       -1.81     10.48 o
  -7   1  13        1.08        1.99      7.78 o
  -6   1  13        7.22        7.48     10.59 o
  -5   1  13      140.68      137.87      7.09 o
  -4   1  13        5.32        8.80      5.18 o
  -3   1  13        0.67        1.19      5.25 o
  -2   1  13       39.38       39.58      5.68 o
  -1   1  13       19.95       17.37      4.65 o
   0   1  13      146.78      150.78      5.41 o
   1   1  13        2.51        1.53      5.05 o
   2   1  13        4.27        6.47      5.21 o
   3   1  13       94.17       93.49      5.68 o
   4   1  13        6.30       10.34      5.46 o
   5   1  13       21.84       18.89      6.01 o
   6   1  13        0.21        2.69      6.16 o
   7   1  13        0.13       -0.60      6.81 o
  -8   2  13        2.01        8.00     11.74 o
  -7   2  13        2.89        4.03      9.66 o
  -6   2  13       12.76       13.29     10.42 o
  -5   2  13        5.40        4.01      8.43 o
  -4   2  13        3.13        3.36      5.67 o
  -3   2  13        7.00       11.14      5.70 o
  -2   2  13      486.38      478.78      6.60 o
  -1   2  13      529.49      543.27      9.02 o
   0   2  13       11.16       13.07      5.06 o
   1   2  13      355.16      363.89      8.68 o
   2   2  13       14.82       12.92      4.59 o
   3   2  13      162.32      166.42      5.87 o
   4   2  13        0.05        8.26      5.58 o
   5   2  13        1.50        2.98      5.78 o
   6   2  13        0.00       -0.23      6.31 o
   7   2  13        0.03        6.84      7.63 o
  -8   3  13        0.07        2.28      9.67 o
  -7   3  13        0.02       -4.62      9.93 o
  -6   3  13        6.34       10.29     14.47 o
  -5   3  13       11.42        9.80      8.40 o
  -4   3  13       16.54       14.32      5.81 o
  -3   3  13       66.31       64.45      5.37 o
  -2   3  13        5.31       11.13      4.92 o
  -1   3  13       30.45       35.76      5.09 o
   0   3  13       22.82       25.21      7.08 o
   1   3  13       78.51       78.01      5.64 o
   2   3  13       24.20       16.01      4.70 o
   3   3  13       19.09       16.62      5.65 o
   4   3  13        0.94       -0.25      5.73 o
   5   3  13        0.65        7.13      5.89 o
   6   3  13        0.21        4.95      6.73 o
  -7   4  13        1.68       -0.22      9.22 o
  -6   4  13        7.21        6.93     11.58 o
  -5   4  13        7.78        6.16      9.57 o
  -4   4  13       62.12       60.59      7.95 o
  -3   4  13      136.68      139.41      6.09 o
  -2   4  13      287.89      276.35      8.38 o
  -1   4  13        2.53        4.50      4.42 o
   0   4  13        3.52       -0.37      5.29 o
   1   4  13       46.14       43.64      5.15 o
   2   4  13        3.99        6.89      4.80 o
   3   4  13       26.14       26.29      5.67 o
   4   4  13        0.00        1.76      5.73 o
   5   4  13        0.57        6.41      6.13 o
   6   4  13        0.04        1.81      6.23 o
  -7   5  13        0.22        2.42      9.64 o
  -6   5  13        0.24        9.28     12.54 o
  -5   5  13        4.27        6.50     10.45 o
  -4   5  13       30.05       24.61      7.82 o
  -3   5  13       26.80       25.31      5.35 o
  -2   5  13      189.13      191.46      6.59 o
  -1   5  13        2.61        2.36      4.77 o
   0   5  13       18.05       23.01      5.44 o
   1   5  13        4.77        0.52      5.59 o
   2   5  13        0.75       13.44      5.55 o
   3   5  13       30.96       34.30      5.88 o
   4   5  13        0.72        9.26      6.53 o
   5   5  13        0.33       -2.60      6.46 o
   6   5  13        0.04        0.97      6.87 o
  -6   6  13        0.70       10.40      9.42 o
  -5   6  13        0.21       -0.01      9.30 o
  -4   6  13        7.23        9.21      9.03 o
  -3   6  13       25.19       31.84      7.74 o
  -2   6  13       14.05       12.72      5.69 o
  -1   6  13        0.77        3.37      5.21 o
   0   6  13       11.65       10.51      5.61 o
   1   6  13       11.40       16.11      5.62 o
   2   6  13        1.71        4.63      5.25 o
   3   6  13        0.02        5.51      6.10 o
   4   6  13        5.02       15.82      6.66 o
   5   6  13        0.01        3.78      7.21 o
  -5   7  13        0.01        5.55      9.92 o
  -4   7  13       16.36       13.89      7.84 o
  -3   7  13       43.22       37.05      7.84 o
  -2   7  13        0.00        1.43      5.94 o
  -1   7  13        0.68        3.06      5.26 o
   0   7  13        0.34        6.42      5.93 o
   1   7  13        0.06        7.67      6.17 o
   2   7  13       14.37       15.86      6.28 o
   3   7  13        1.37        4.36      5.81 o
   4   7  13        0.31       -1.00      7.15 o
  -4   8  13        0.37        1.44      8.98 o
  -3   8  13        1.27        5.75      7.95 o
  -2   8  13        3.99       11.43      9.13 o
  -1   8  13        4.01        8.68     10.43 o
   0   8  13        0.00       10.89      8.95 o
   1   8  13        2.70        6.81      6.57 o
   2   8  13       20.27       19.72      5.99 o
   3   8  13        0.02        3.44      6.98 o
  -2   9  13        2.49        8.46      7.99 o
  -1   9  13        2.71       -5.83     14.18 o
   0   9  13        0.10        3.62      9.71 o
  -8   0  14        1.67        3.97     13.64 o
  -7   0  14        1.64        5.99     10.80 o
  -6   0  14       12.00       12.93     14.47 o
  -5   0  14        0.62        1.70      8.39 o
  -4   0  14      150.76      150.08      8.30 o
  -3   0  14       10.79        6.98      7.29 o
  -2   0  14      147.70      162.05      8.03 o
  -1   0  14     1875.58     1929.42     48.00 o
   0   0  14        6.97        7.11     11.09 o
   1   0  14       23.76       18.61      5.91 o
   2   0  14       21.62       23.81      7.60 o
   3   0  14       66.12       67.82      8.03 o
   4   0  14        0.00        1.83      6.64 o
   5   0  14        3.84       -7.07      8.22 o
   6   0  14        0.00        1.82      8.96 o
   7   0  14        0.10        3.20     10.45 o
  -8   1  14        1.86       12.13     11.82 o
  -7   1  14        1.44        9.39      8.61 o
  -6   1  14        1.88        7.91      8.93 o
  -5   1  14        1.81        2.56      5.94 o
  -4   1  14       84.14       85.44      5.75 o
  -3   1  14       49.61       48.78      5.66 o
  -2   1  14       68.02       68.23      5.35 o
  -1   1  14        9.97       11.82      5.17 o
   0   1  14       53.86       58.00      5.12 o
   1   1  14       20.74       25.78      4.57 o
   2   1  14      177.47      169.43      5.44 o
   3   1  14       25.16       29.42      5.56 o
   4   1  14       11.02       16.57      5.62 o
   5   1  14        0.00        4.00      5.89 o
   6   1  14        0.00        0.16      6.30 o
   7   1  14        0.00        3.43      7.01 o
  -8   2  14        0.00       -2.35     11.81 o
  -7   2  14        8.28       15.44      9.82 o
  -6   2  14        8.41        5.16      9.88 o
  -5   2  14       31.97       33.23      6.29 o
  -4   2  14        0.00        3.22      5.52 o
  -3   2  14       44.72       42.57      5.73 o
  -2   2  14       84.47       85.54      5.40 o
  -1   2  14       34.97       45.03      5.23 o
   0   2  14       19.21       28.95      5.60 o
   1   2  14        4.12        3.98      4.28 o
   2   2  14        7.14        6.73      6.08 o
   3   2  14      140.87      138.25      5.92 o
   4   2  14        3.09       -1.76      5.76 o
   5   2  14        1.46        6.88      6.19 o
   6   2  14        0.00       -0.51      6.76 o
   7   2  14        0.06       -2.96      7.15 o
  -8   3  14        0.05        5.40     10.85 o
  -7   3  14        9.34       15.17      9.05 o
  -6   3  14        1.86        3.73     12.09 o
  -5   3  14       52.84       65.27      9.07 o
  -4   3  14      120.59      123.24      6.22 o
  -3   3  14       50.50       58.68      6.01 o
  -2   3  14        1.01       -1.77      5.30 o
  -1   3  14        1.82        4.65      4.53 o
   0   3  14       10.39        3.74      5.26 o
   1   3  14        4.12        6.33      5.25 o
   2   3  14        8.31       11.52      5.28 o
   3   3  14      197.16      184.03      6.09 o
   4   3  14        1.50        8.40      5.76 o
   5   3  14        0.37        1.03      5.32 o
   6   3  14        0.01       -0.87      6.90 o
  -7   4  14        0.00        6.50      9.22 o
  -6   4  14        0.80       -6.24     11.43 o
  -5   4  14        2.65       -3.79      8.64 o
  -4   4  14      143.07      144.18      8.20 o
  -3   4  14       29.58       31.27      5.87 o
  -2   4  14       74.77       83.47      5.51 o
  -1   4  14       20.33       25.13      5.13 o
   0   4  14       20.69       18.32      5.31 o
   1   4  14        0.05        7.78      5.43 o
   2   4  14       15.37       13.65      5.51 o
   3   4  14       62.66       56.67      5.76 o
   4   4  14        2.89        9.57      5.95 o
   5   4  14        0.72        7.89      6.27 o
   6   4  14        0.01       -3.37      6.85 o
  -7   5  14        0.07       12.63      9.80 o
  -6   5  14        1.94       11.32     12.59 o
  -5   5  14        1.59        4.32     10.15 o
  -4   5  14        5.34        5.17      7.43 o
  -3   5  14      322.75      321.51     12.78 o
  -2   5  14       51.51       51.47      5.67 o
  -1   5  14       38.04       39.03      5.57 o
   0   5  14       18.46       14.17      5.55 o
   1   5  14       51.27       46.19      5.55 o
   2   5  14        4.23        8.85      5.22 o
   3   5  14        1.58        4.51      5.31 o
   4   5  14        0.03        2.11      6.30 o
   5   5  14        0.08        4.66      6.88 o
  -6   6  14        0.03      -10.33     10.61 o
  -5   6  14        0.01       -1.76      9.04 o
  -4   6  14       42.96       33.65      9.61 o
  -3   6  14       20.95       16.82      7.83 o
  -2   6  14       12.67       11.30      6.05 o
  -1   6  14        4.36        5.34      5.90 o
   0   6  14        2.82        6.53      5.06 o
   1   6  14        1.22        3.92      5.15 o
   2   6  14        9.22        8.53      6.04 o
   3   6  14        2.93        5.81      5.63 o
   4   6  14        0.24        3.10      5.88 o
   5   6  14        0.05        6.44      7.40 o
  -5   7  14        0.63        5.60     10.16 o
  -4   7  14        2.37       12.24      9.96 o
  -3   7  14        0.75        6.34      9.65 o
  -2   7  14        0.39        4.13      7.09 o
  -1   7  14        0.04        0.00      5.98 o
   0   7  14        4.30        6.51      5.95 o
   1   7  14        0.00        6.60      6.15 o
   2   7  14        9.89       18.67      6.37 o
   3   7  14        2.51       10.84      6.68 o
   4   7  14        0.00        6.28      6.34 o
  -4   8  14        0.89        2.93      9.26 o
  -3   8  14        0.09        6.97     10.45 o
  -2   8  14        2.01       -3.72      7.66 o
  -1   8  14        2.01        1.52      9.02 o
   0   8  14        2.35       10.73      7.40 o
   1   8  14        0.19      -10.14      6.52 o
   2   8  14       18.86       25.54      6.77 o
  -8   1  15        2.49        0.05     12.12 o
  -7   1  15        3.15        6.01      9.98 o
  -6   1  15        0.33       -0.92      9.13 o
  -5   1  15       39.51       44.52      5.93 o
  -4   1  15       21.13       25.39      5.66 o
  -3   1  15       16.08       15.16      5.30 o
  -2   1  15      103.27       95.27      5.20 o
  -1   1  15      218.52      225.96      6.51 o
   0   1  15        1.51        3.27      5.16 o
   1   1  15       26.80       28.80      4.44 o
   2   1  15       39.59       49.48      4.82 o
   3   1  15      129.85      122.45      5.92 o
   4   1  15        1.00        1.65      5.72 o
   5   1  15        1.15        0.29      5.42 o
   6   1  15        0.14       -0.98      6.37 o
  -8   2  15        0.54        3.21     10.04 o
  -7   2  15        0.07       18.12     15.45 o
  -6   2  15        5.22        7.28      9.88 o
  -5   2  15       83.47       81.38      6.23 o
  -4   2  15      118.48      116.52      6.14 o
  -3   2  15      103.55      106.41      5.66 o
  -2   2  15        2.38        3.58      4.32 o
  -1   2  15       43.89       50.44      5.27 o
   0   2  15        2.43        5.36      4.57 o
   1   2  15       21.10       24.61      4.72 o
   2   2  15        0.05        2.70      4.76 o
   3   2  15       36.09       30.89      5.17 o
   4   2  15        5.38       14.77      5.85 o
   5   2  15        0.03        7.28      6.29 o
   6   2  15        0.02       -3.57      6.63 o
  -8   3  15        0.11        4.50     10.18 o
  -7   3  15        0.64       10.55      9.31 o
  -6   3  15        7.13        7.32     10.90 o
  -5   3  15        0.04        0.48      7.73 o
  -4   3  15       96.09      102.60      6.32 o
  -3   3  15      687.36      682.73     14.95 o
  -2   3  15       14.05       16.67      5.26 o
  -1   3  15        3.69        2.07      4.52 o
   0   3  15        8.51       10.89      5.24 o
   1   3  15       24.75       24.30      4.77 o
   2   3  15        5.18        2.70      4.85 o
   3   3  15        0.04       10.82      5.02 o
   4   3  15       11.43       14.26      5.33 o
   5   3  15        1.59       -0.13      6.24 o
   6   3  15        0.02       10.39      6.82 o
  -7   4  15        1.63       -0.40      9.51 o
  -6   4  15        6.35       14.39     12.30 o
  -5   4  15        2.69        9.75      8.43 o
  -4   4  15       16.79       21.04      6.10 o
  -3   4  15      226.94      223.47      6.40 o
  -2   4  15       15.88       13.92      5.68 o
  -1   4  15        3.40        5.75      4.74 o
   0   4  15       47.22       51.00      4.89 o
   1   4  15        8.13       17.40      5.47 o
   2   4  15       22.33       22.13      5.55 o
   3   4  15        1.89       10.91      5.77 o
   4   4  15        0.00       -0.37      6.00 o
   5   4  15        0.02       -0.91      6.44 o
   6   4  15        0.00        1.47      5.92 o
  -7   5  15        0.94        5.78      9.86 o
  -6   5  15        0.42       -4.05     12.67 o
  -5   5  15        2.70        6.78      9.86 o
  -4   5  15        5.55        5.82      7.78 o
  -3   5  15       79.38       88.87      6.23 o
  -2   5  15        0.25        4.90      5.84 o
  -1   5  15        1.56       10.44      5.50 o
   0   5  15       91.11      100.84      5.29 o
   1   5  15        4.69        9.68      5.63 o
   2   5  15       26.44       28.28      5.84 o
   3   5  15        3.01        9.15      6.03 o
   4   5  15        2.62        6.72      6.29 o
   5   5  15        0.26        3.33      6.79 o
  -6   6  15        1.51       11.21     13.28 o
  -5   6  15        0.02       14.03     10.99 o
  -4   6  15       56.98       53.78      8.46 o
  -3   6  15        4.12        2.61      6.44 o
  -2   6  15        1.23       -0.04      6.12 o
  -1   6  15        0.35        4.18      5.81 o
   0   6  15        7.16       10.73      5.23 o
   1   6  15       34.45       30.32      5.99 o
   2   6  15        0.13       -0.48      6.06 o
   3   6  15        0.99        3.93      5.69 o
   4   6  15        0.89        3.56      6.00 o
  -5   7  15        0.41        9.16      9.80 o
  -4   7  15       52.30       46.39     10.52 o
  -3   7  15        4.52        2.33      7.36 o
  -2   7  15        0.02        0.40      7.22 o
  -1   7  15        0.59        5.95      6.21 o
   0   7  15        0.39       -1.80      5.35 o
   1   7  15       18.71       20.65      6.21 o
   2   7  15        3.94        1.99      6.40 o
   3   7  15        0.01       -1.98      6.72 o
  -3   8  15        2.64       12.94     10.66 o
  -2   8  15        4.73       10.25      9.34 o
  -1   8  15        0.15       -0.68      7.65 o
   0   8  15        0.01       -5.10      6.59 o
   1   8  15        0.00        0.77      5.97 o
   2   8  15        0.00        3.29      6.92 o
  -8   0  16        0.00        1.43     14.07 o
  -7   0  16       11.96       16.77     15.89 o
  -6   0  16        9.49       14.73     14.52 o
  -5   0  16      101.98      107.44      9.08 o
  -4   0  16       47.19       48.68      8.00 o
  -3   0  16       14.15       14.14      7.47 o
  -2   0  16       99.83      103.70     12.60 o
  -1   0  16        5.61       12.14      7.46 o
   0   0  16        3.53        6.34      7.23 o
   1   0  16       68.91       72.72      7.27 o
   2   0  16      132.09      121.64     14.61 o
   3   0  16       32.67       27.43      7.99 o
   4   0  16        8.68        8.39      6.80 o
   5   0  16        0.05       -1.11      8.76 o
   6   0  16        0.08        1.21      9.40 o
  -8   1  16        0.00        2.97     10.18 o
  -7   1  16        1.34        2.45     11.99 o
  -6   1  16        1.50        3.23      7.68 o
  -5   1  16        4.20        9.53      6.09 o
  -4   1  16       10.52       12.74      5.48 o
  -3   1  16       35.72       37.23      5.34 o
  -2   1  16      164.40      175.43      8.23 o
  -1   1  16        0.05        0.77      4.75 o
   0   1  16        0.71        3.73      4.52 o
   1   1  16        9.95        3.91      5.04 o
   2   1  16       69.53       71.05      5.61 o
   3   1  16       29.20       36.34      5.71 o
   4   1  16        2.80        9.06      5.70 o
   5   1  16        0.04        2.19      6.24 o
   6   1  16        0.01        0.20      6.59 o
  -8   2  16        0.00        7.33     11.14 o
  -7   2  16        2.59        9.07     12.69 o
  -6   2  16        0.35        0.38      8.53 o
  -5   2  16        0.76        5.91      6.22 o
  -4   2  16        6.00        6.19      6.00 o
  -3   2  16        6.63       11.54      5.56 o
  -2   2  16       71.69       76.31      5.45 o
  -1   2  16       16.85       17.04      5.27 o
   0   2  16       22.02       26.14      5.18 o
   1   2  16        1.72       -1.94      4.60 o
   2   2  16        0.07        3.30      5.41 o
   3   2  16       22.77       27.04      5.66 o
   4   2  16        0.08        9.93      5.30 o
   5   2  16        0.53       -0.78      5.48 o
   6   2  16        0.01       -0.35      6.71 o
  -7   3  16        6.42        8.33     13.22 o
  -6   3  16       13.97       13.80      9.67 o
  -5   3  16        2.27        5.56      6.57 o
  -4   3  16        0.90        4.14      5.70 o
  -3   3  16      150.52      150.85      6.00 o
  -2   3  16        1.94        5.13      5.38 o
  -1   3  16        1.50        1.00      5.10 o
   0   3  16       36.61       30.38      4.38 o
   1   3  16       19.23       17.42      5.05 o
   2   3  16       16.48       15.76      5.59 o
   3   3  16        3.51        6.33      5.64 o
   4   3  16        3.58       10.67      5.43 o
   5   3  16        0.31        4.57      6.43 o
   6   3  16        0.07        0.59      6.91 o
  -7   4  16        0.75      -12.46     13.38 o
  -6   4  16       16.25       11.74      9.06 o
  -5   4  16       18.01       20.98      8.57 o
  -4   4  16       29.90       30.56      6.32 o
  -3   4  16      105.93      104.70      6.19 o
  -2   4  16        0.77        5.42      5.45 o
  -1   4  16        0.03        3.21      5.46 o
   0   4  16       11.79       15.12      4.89 o
   1   4  16       56.40       46.50      5.28 o
   2   4  16        5.43        6.75      5.02 o
   3   4  16        5.59        5.73      6.28 o
   4   4  16       12.27       20.02      5.62 o
   5   4  16        0.00        1.80      6.57 o
  -6   5  16        2.08       -2.46     12.91 o
  -5   5  16        3.31       17.76      8.85 o
  -4   5  16        1.88        7.79      7.77 o
  -3   5  16      102.47       96.65      6.18 o
  -2   5  16        3.68        6.56      5.65 o
  -1   5  16        0.38        2.94      4.93 o
   0   5  16        5.06        6.97      4.56 o
   1   5  16        5.42        9.70      5.70 o
   2   5  16        0.72        5.67      5.27 o
   3   5  16        6.41        6.51      5.20 o
   4   5  16        0.00        5.54      6.80 o
   5   5  16        0.02       -2.67      6.18 o
  -6   6  16        3.45       -7.11     13.41 o
  -5   6  16       12.71       22.72     10.67 o
  -4   6  16      101.14       97.10      8.80 o
  -3   6  16        3.33        4.87      6.34 o
  -2   6  16        0.26        0.78      6.60 o
  -1   6  16        0.00        3.21      6.15 o
   0   6  16        3.64        5.48      5.93 o
   1   6  16        0.01        5.63      5.96 o
   2   6  16        0.11        0.17      6.24 o
   3   6  16        0.09       10.77      6.36 o
   4   6  16        0.05        2.88      6.33 o
  -5   7  16        7.14        6.29      7.93 o
  -4   7  16        0.64       10.29     10.28 o
  -3   7  16        0.05        4.43      7.56 o
  -2   7  16        6.43        5.43      6.64 o
  -1   7  16        0.36        2.64      5.63 o
   0   7  16       46.14       39.00      6.46 o
   1   7  16        1.45        3.89      6.36 o
   2   7  16        2.58        5.32      6.52 o
   3   7  16        0.11       10.77      6.93 o
  -3   8  16        0.16        6.70     11.54 o
  -2   8  16        4.07        3.02     10.49 o
  -1   8  16        0.51        3.03      7.76 o
   0   8  16        0.02        6.49      6.67 o
   1   8  16        0.66        9.36      6.94 o
  -8   1  17        0.20        1.68     10.13 o
  -7   1  17        1.07       13.09     12.18 o
  -6   1  17        6.03        6.32      7.85 o
  -5   1  17        0.04        7.14      6.71 o
  -4   1  17       37.05       45.32      5.66 o
  -3   1  17       90.15       84.91      5.60 o
  -2   1  17      176.58      179.24      5.81 o
  -1   1  17       44.03       40.54      4.87 o
   0   1  17       58.93       64.81      5.28 o
   1   1  17       28.45       31.50      4.73 o
   2   1  17       73.88       72.56      5.86 o
   3   1  17        1.26        5.18      5.73 o
   4   1  17        6.92       10.13      5.90 o
   5   1  17        0.26        7.49      6.32 o
   6   1  17        0.19        2.11      6.86 o
  -7   2  17        2.09        4.82     10.21 o
  -6   2  17       13.58       11.78      8.37 o
  -5   2  17       56.34       60.79      6.90 o
  -4   2  17       41.09       43.50      5.97 o
  -3   2  17       20.17       22.40      5.37 o
  -2   2  17        1.06        8.28      5.33 o
  -1   2  17        2.32        5.19      4.66 o
   0   2  17        0.53        2.94      5.27 o
   1   2  17       28.78       36.72      4.83 o
   2   2  17      111.40      105.73      5.95 o
   3   2  17        4.73        6.49      5.07 o
   4   2  17        5.60        3.08      6.09 o
   5   2  17        0.11        6.01      6.37 o
   6   2  17        0.18        9.94      7.35 o
  -7   3  17        4.72       10.76     13.25 o
  -6   3  17        4.83       -0.38      9.87 o
  -5   3  17       20.53       21.08      6.51 o
  -4   3  17        6.78        5.19      5.93 o
  -3   3  17       50.93       51.25      5.85 o
  -2   3  17       18.15       18.70      5.82 o
  -1   3  17       30.09       27.13      5.47 o
   0   3  17        0.35        1.49      5.37 o
   1   3  17        1.66       12.70      4.99 o
   2   3  17       42.88       42.05      5.20 o
   3   3  17        0.77        8.46      5.20 o
   4   3  17        2.57        3.68      6.26 o
   5   3  17        0.00        7.43      6.46 o
  -7   4  17        0.36        3.01     13.73 o
  -6   4  17        5.14       15.89     11.30 o
  -5   4  17        3.53        7.36      8.22 o
  -4   4  17       15.48       12.60      5.83 o
  -3   4  17        9.31       18.44      5.72 o
  -2   4  17       32.88       34.63      5.95 o
  -1   4  17       16.11       20.44      5.47 o
   0   4  17       23.77       26.96      5.15 o
   1   4  17       12.20       14.09      5.68 o
   2   4  17        0.00        0.40      5.17 o
   3   4  17        0.00       -0.59      5.28 o
   4   4  17        0.27        2.55      6.33 o
   5   4  17        0.04        5.77      6.77 o
  -6   5  17        0.06       16.61     13.44 o
  -5   5  17        0.33       11.97      8.73 o
  -4   5  17        0.34        5.54      6.54 o
  -3   5  17       40.83       40.79      5.47 o
  -2   5  17        2.94        7.74      5.80 o
  -1   5  17        3.39        9.88      5.73 o
   0   5  17       27.09       32.82      5.90 o
   1   5  17       41.34       42.62      5.87 o
   2   5  17        4.61        8.39      5.38 o
   3   5  17        1.84        6.61      5.62 o
   4   5  17        0.00        4.93      6.69 o
  -5   6  17        0.03        4.16     10.32 o
  -4   6  17        0.18       -3.52      8.52 o
  -3   6  17        0.52        0.61      5.34 o
  -2   6  17        6.25        7.86      6.08 o
  -1   6  17        0.05        5.08      5.96 o
   0   6  17        1.61        5.17      6.04 o
   1   6  17       13.63        7.32      6.10 o
   2   6  17        0.03       -0.92      6.34 o
   3   6  17        0.00        6.01      5.88 o
   4   6  17        0.52        1.61      7.11 o
  -4   7  17        0.05        0.89      9.70 o
  -3   7  17        2.17        8.52      8.76 o
  -2   7  17        1.83        0.58      6.57 o
  -1   7  17        1.23        0.03      5.65 o
   0   7  17        6.43        2.35      6.30 o
   1   7  17        2.17        6.68      5.81 o
   2   7  17        0.13       -0.14      6.64 o
   3   7  17        0.03        1.77      7.01 o
  -2   8  17        1.45        0.39      8.15 o
  -1   8  17        0.01        7.64      8.02 o
   0   8  17        1.78       -1.75      6.89 o
   1   8  17        1.34       11.59      6.97 o
  -7   0  18        0.51        4.68     16.19 o
  -6   0  18        5.43        6.57     10.52 o
  -5   0  18        9.02        7.27     11.11 o
  -4   0  18       44.27       39.60      8.15 o
  -3   0  18        7.52       13.98      7.70 o
  -2   0  18        4.59       17.12      7.52 o
  -1   0  18        4.33       -4.32      7.71 o
   0   0  18        2.78       -1.29      7.35 o
   1   0  18      131.90      137.58      8.14 o
   2   0  18      575.03      543.33     20.21 o
   3   0  18       16.16        9.52      7.02 o
   4   0  18        0.00        5.92      8.54 o
   5   0  18        0.00       -3.32     10.71 o
   6   0  18        0.10        2.33      9.70 o
  -7   1  18        1.65        6.31     10.29 o
  -6   1  18        0.01        5.31      7.04 o
  -5   1  18      101.60      116.05      6.46 o
  -4   1  18        9.72       16.99      5.85 o
  -3   1  18        5.75        8.63      5.46 o
  -2   1  18       41.87       37.48      5.69 o
  -1   1  18        1.19        9.40      5.31 o
   0   1  18        0.20       10.64      5.32 o
   1   1  18       15.68       18.65      4.84 o
   2   1  18       61.79       56.01      5.41 o
   3   1  18        3.89        8.24      5.83 o
   4   1  18        0.07        2.19      5.38 o
   5   1  18        0.03        4.26      6.47 o
   6   1  18        0.02       11.71      7.07 o
  -7   2  18        0.15        5.72     11.23 o
  -6   2  18        2.94       10.59      8.27 o
  -5   2  18       20.24       20.95      6.26 o
  -4   2  18      103.09      104.04      6.22 o
  -3   2  18       14.89       20.15      5.77 o
  -2   2  18      136.50      135.81      6.96 o
  -1   2  18        0.72       -2.28      4.70 o
   0   2  18        0.31        4.21      5.43 o
   1   2  18        9.71       14.29      4.95 o
   2   2  18       34.25       28.53      4.76 o
   3   2  18        1.95        6.80      5.33 o
   4   2  18        0.05        0.76      5.53 o
   5   2  18        0.00        1.82      6.47 o
  -7   3  18        0.38       13.36     13.70 o
  -6   3  18        0.26       -2.05      8.92 o
  -5   3  18        5.53       17.76      6.65 o
  -4   3  18      128.27      129.38      6.63 o
  -3   3  18      118.70      104.05      5.54 o
  -2   3  18        0.02        0.96      5.58 o
  -1   3  18       12.99       13.18      4.85 o
   0   3  18       12.51       14.92      5.61 o
   1   3  18        4.73       13.83      5.68 o
   2   3  18       11.53       13.05      6.82 o
   3   3  18        1.04        6.31      5.36 o
   4   3  18        0.36        9.83      6.25 o
   5   3  18        0.00       10.54      6.07 o
  -6   4  18        0.26        3.47      9.91 o
  -5   4  18        0.38       -0.16      6.73 o
  -4   4  18       70.99       67.05      6.43 o
  -3   4  18        0.61        0.86      6.06 o
  -2   4  18       18.38       22.47      5.74 o
  -1   4  18        0.56        0.14      5.67 o
   0   4  18        0.17       -2.01      4.96 o
   1   4  18        3.51        7.09      6.39 o
   2   4  18        0.34        4.81      5.86 o
   3   4  18        0.01        4.80      6.12 o
   4   4  18        0.08        3.79      6.42 o
   5   4  18        0.04        1.88      6.20 o
  -6   5  18        3.59        2.03     12.34 o
  -5   5  18        4.69        5.84      8.58 o
  -4   5  18        0.08        5.07      6.40 o
  -3   5  18        1.45       -0.95      6.34 o
  -2   5  18        2.93        6.91      5.91 o
  -1   5  18        1.57        9.32      5.87 o
   0   5  18        6.77       12.27      5.90 o
   1   5  18        0.06        3.25      6.05 o
   2   5  18        0.16        1.16      6.13 o
   3   5  18        0.09        2.34      6.38 o
   4   5  18        0.39        0.48      5.59 o
  -5   6  18       14.92       23.45     10.95 o
  -4   6  18        1.11        8.38      8.50 o
  -3   6  18        0.51        6.75      6.93 o
  -2   6  18        0.64        7.39      6.54 o
  -1   6  18        0.57       -1.08      6.06 o
   0   6  18        0.99        3.47      5.59 o
   1   6  18        0.03        2.43      6.17 o
   2   6  18        0.22        0.19      5.76 o
   3   6  18        0.50        8.66      6.74 o
  -4   7  18        6.71       10.78      8.63 o
  -3   7  18        3.77        4.92      7.85 o
  -2   7  18        2.84        2.12      6.64 o
  -1   7  18        3.43        7.41      6.18 o
   0   7  18        0.41       12.03      5.77 o
   1   7  18        0.25       -0.54      5.97 o
   2   7  18        0.37       -1.10      6.70 o
  -7   1  19        0.27        3.27     11.93 o
  -6   1  19       22.74       24.92      7.30 o
  -5   1  19       65.52       74.79      6.59 o
  -4   1  19      193.17      197.66      6.37 o
  -3   1  19        0.62        3.12      5.51 o
  -2   1  19       83.95       79.47      5.24 o
  -1   1  19        7.54        7.66      4.95 o
   0   1  19        0.23       -1.72      5.54 o
   1   1  19        0.08        4.55      4.60 o
   2   1  19        0.54        2.55      5.73 o
   3   1  19        0.49        4.20      5.91 o
   4   1  19        0.78      -10.43      6.14 o
   5   1  19        0.03        5.36      6.62 o
  -7   2  19        0.26        4.41     12.94 o
  -6   2  19        7.50       10.12      6.87 o
  -5   2  19        0.55        3.46      6.21 o
  -4   2  19       70.22       74.92      6.35 o
  -3   2  19       11.18       14.85      5.60 o
  -2   2  19       14.19       21.78      5.54 o
  -1   2  19        0.08       -1.94      5.44 o
   0   2  19        7.04       11.82      4.28 o
   1   2  19       40.98       43.60      6.18 o
   2   2  19       60.16       50.38      6.02 o
   3   2  19        0.29        4.02      5.86 o
   4   2  19        0.05       -0.12      6.34 o
   5   2  19        0.01        4.22      6.67 o
  -7   3  19        0.35        3.81     13.75 o
  -6   3  19        0.13        8.34      9.30 o
  -5   3  19        7.29        5.16      6.65 o
  -4   3  19        0.96       -0.67      6.13 o
  -3   3  19        6.50        9.11      5.99 o
  -2   3  19        2.76        5.23      5.16 o
  -1   3  19        1.19       11.76      5.53 o
   0   3  19       65.99       69.93      5.82 o
   1   3  19       19.37       18.32      5.71 o
   2   3  19        0.06        6.41      5.83 o
   3   3  19        0.37        0.47      5.36 o
   4   3  19        0.77       -2.58      6.40 o
   5   3  19        0.20        7.53      6.93 o
  -6   4  19        7.83       12.44      9.76 o
  -5   4  19        4.34        8.88      6.99 o
  -4   4  19       24.51       23.42      6.19 o
  -3   4  19        1.94        4.73      6.09 o
  -2   4  19        0.37        3.19      5.76 o
  -1   4  19        6.52        6.81      5.78 o
   0   4  19       19.45       21.50      5.29 o
   1   4  19        6.68        2.55      5.99 o
   2   4  19        0.33       -1.36      5.32 o
   3   4  19        1.39        2.15      5.67 o
   4   4  19        0.00        7.60      6.01 o
  -6   5  19        0.00       -2.69     12.13 o
  -5   5  19        5.52        7.34      8.71 o
  -4   5  19        0.46        3.78      6.28 o
  -3   5  19        0.50        8.45      5.35 o
  -2   5  19        0.06        2.70      5.58 o
  -1   5  19        1.58        8.04      5.96 o
   0   5  19       23.56       20.98      6.12 o
   1   5  19        0.06        7.32      6.02 o
   2   5  19        0.69        7.31      5.69 o
   3   5  19        6.26        2.71      6.67 o
   4   5  19        0.13       10.77      7.11 o
  -5   6  19        0.02        4.28      9.16 o
  -4   6  19        0.05       -0.45      8.80 o
  -3   6  19        2.28        0.86      6.48 o
  -2   6  19        0.48        0.13      6.20 o
  -1   6  19       16.28       15.82      6.36 o
   0   6  19        0.83        9.41      6.38 o
   1   6  19        0.41       -3.45      6.33 o
   2   6  19        0.03       -1.23      6.65 o
   3   6  19        0.14        3.85      6.34 o
  -3   7  19        3.20       10.28      8.20 o
  -2   7  19        0.29        2.64      7.10 o
  -1   7  19       11.27       20.64      7.03 o
   0   7  19        4.71        5.56      6.69 o
   1   7  19        0.33        1.24      6.78 o
  -7   0  20        0.11       11.00     17.11 o
  -6   0  20        6.44       10.71      9.84 o
  -5   0  20        1.62        9.60      8.38 o
  -4   0  20       12.89       13.24      8.14 o
  -3   0  20        0.06        7.61      7.96 o
  -2   0  20        0.01        4.19      7.64 o
  -1   0  20        0.01       -5.50      9.57 o
   0   0  20        9.26        9.98     14.77 o
   1   0  20       15.97       35.10     10.08 o
   2   0  20       39.87       34.14     11.00 o
   3   0  20        0.01        3.17      8.59 o
   4   0  20        1.01       16.34      8.87 o
   5   0  20        0.22       15.41      9.52 o
  -7   1  20        0.27       -3.44     10.76 o
  -6   1  20       13.72       13.54      6.98 o
  -5   1  20        1.76        7.72      6.97 o
  -4   1  20       77.27       85.64      6.32 o
  -3   1  20       18.90       17.51      5.60 o
  -2   1  20        0.71       -1.51      5.53 o
  -1   1  20        0.00        2.71      5.45 o
   0   1  20       36.38       36.60      5.13 o
   1   1  20       96.81       96.61      6.51 o
   2   1  20        6.65        7.28      5.31 o
   3   1  20        0.50        4.70      4.91 o
   4   1  20        0.04        2.32      6.37 o
   5   1  20        0.00        5.37      6.87 o
  -7   2  20        0.22        1.97     11.55 o
  -6   2  20        0.18       -0.51      7.05 o
  -5   2  20        0.17       -0.52      6.64 o
  -4   2  20      118.46      116.38      6.54 o
  -3   2  20        4.27        6.20      5.66 o
  -2   2  20        6.26        8.84      5.73 o
  -1   2  20        4.23        6.54      5.53 o
   0   2  20        5.42       10.21      5.61 o
   1   2  20        3.60        7.84      5.87 o
   2   2  20        9.22        6.56      5.31 o
   3   2  20        0.00        0.39      6.08 o
   4   2  20        0.03        1.27      6.45 o
   5   2  20        0.04        8.19      6.87 o
  -6   3  20        1.60        5.09      9.10 o
  -5   3  20        6.91        9.75      6.55 o
  -4   3  20       27.66       34.00      6.61 o
  -3   3  20       10.49       14.64      5.97 o
  -2   3  20        2.45        3.72      5.19 o
  -1   3  20        0.59        2.28      5.75 o
   0   3  20        0.00       11.18      5.76 o
   1   3  20        0.23        4.63      5.89 o
   2   3  20        0.62       11.40      5.30 o
   3   3  20        7.70        6.21      6.42 o
   4   3  20        0.01        7.19      5.93 o
  -6   4  20        8.16        8.21      9.94 o
  -5   4  20        4.13        7.95      6.79 o
  -4   4  20        0.49        5.09      6.39 o
  -3   4  20       23.48       19.98      6.06 o
  -2   4  20        0.16       -0.15      5.92 o
  -1   4  20       21.82       29.62      5.94 o
   0   4  20        2.44        5.20      5.33 o
   1   4  20        0.35        7.27      4.84 o
   2   4  20        0.13        1.41      6.21 o
   3   4  20        0.00       -0.46      5.85 o
   4   4  20        0.82        0.15      6.93 o
  -5   5  20        1.72        7.55      8.92 o
  -4   5  20        0.30        5.98      7.04 o
  -3   5  20        3.33        9.63      5.57 o
  -2   5  20        0.02       10.51      6.45 o
  -1   5  20        0.86       -0.66      4.99 o
   0   5  20        9.63       18.40      6.17 o
   1   5  20        0.17        1.43      6.19 o
   2   5  20        0.09       -0.38      5.31 o
   3   5  20        1.04        7.21      6.82 o
  -4   6  20        0.46        3.70      7.03 o
  -3   6  20        4.19        6.99      5.35 o
  -2   6  20        0.95        2.50      6.55 o
  -1   6  20       22.36       16.24      6.45 o
   0   6  20        2.34        1.14      6.53 o
   1   6  20        0.01        9.69      5.76 o
   2   6  20        0.35        0.79      6.09 o
  -2   7  20        1.49        6.47      7.32 o
  -1   7  20        0.18        3.77      7.09 o
   0   7  20        0.86        2.04      6.88 o
  -7   1  21        0.13        1.87     10.98 o
  -6   1  21       15.35       14.35      6.83 o
  -5   1  21       10.00       10.63      6.50 o
  -4   1  21       14.62       22.80      5.95 o
  -3   1  21        9.13        9.67      5.80 o
  -2   1  21        8.99       12.99      5.64 o
  -1   1  21        8.85       13.75      5.07 o
   0   1  21       20.75       31.60      4.73 o
   1   1  21       69.87       69.56      7.77 o
   2   1  21        5.06        5.34      6.03 o
   3   1  21        0.22        3.96      6.23 o
   4   1  21        0.08        4.77      6.53 o
   5   1  21        0.35        7.80      6.27 o
  -6   2  21        3.12       -0.10      7.32 o
  -5   2  21       14.16       10.74      6.32 o
  -4   2  21       19.70       14.95      6.28 o
  -3   2  21        6.84        8.39      5.76 o
  -2   2  21        4.75        9.39      5.22 o
  -1   2  21        0.01       -0.41      5.80 o
   0   2  21        0.00        4.68      5.10 o
   1   2  21       11.40       13.14      6.01 o
   2   2  21        0.98        6.11      5.41 o
   3   2  21        0.04       -1.67      6.31 o
   4   2  21        0.04        7.51      6.60 o
  -6   3  21        1.88        3.78      8.92 o
  -5   3  21        2.06        5.32      6.61 o
  -4   3  21       10.59       14.57      6.09 o
  -3   3  21       28.62       27.59      5.61 o
  -2   3  21       10.72        7.63      5.24 o
  -1   3  21        2.91        5.45      5.91 o
   0   3  21       29.08       26.47      5.88 o
   1   3  21       31.53       34.11      5.50 o
   2   3  21        0.08        7.32      5.56 o
   3   3  21        2.19        6.21      5.14 o
   4   3  21        0.13        0.61      6.78 o
  -6   4  21        4.63        6.31      9.75 o
  -5   4  21        0.13        1.00      6.94 o
  -4   4  21       12.66       12.02      6.85 o
  -3   4  21        7.18       11.25      6.75 o
  -2   4  21        0.26        5.64      5.38 o
  -1   4  21        3.59        6.61      5.96 o
   0   4  21       25.67       26.48      6.17 o
   1   4  21        3.77        9.15      5.17 o
   2   4  21        0.10        1.12      6.30 o
   3   4  21        0.60        5.63      5.44 o
  -5   5  21        2.18        4.97      9.29 o
  -4   5  21        3.51       16.85      7.20 o
  -3   5  21        2.76        2.02      6.41 o
  -2   5  21        0.43        9.97      6.39 o
  -1   5  21        0.69       12.21      6.33 o
   0   5  21        1.14        2.69      5.72 o
   1   5  21        0.02        7.44      6.31 o
   2   5  21        1.16        7.78      6.60 o
   3   5  21        1.34       -3.70      7.00 o
  -4   6  21        2.91        9.03      6.72 o
  -3   6  21        9.45       14.07      7.15 o
  -2   6  21        2.89        1.99      6.17 o
  -1   6  21        0.07        9.36      6.67 o
   0   6  21        0.01        3.54      6.71 o
   1   6  21        1.06       11.07      6.76 o
   2   6  21        0.02        1.35      6.96 o
  -6   0  22       37.80       35.78      9.70 o
  -5   0  22      175.40      182.91     12.31 o
  -4   0  22       43.58       39.63      8.71 o
  -3   0  22        0.35        5.54     13.73 o
  -2   0  22        0.51        5.27      8.03 o
  -1   0  22        0.31        3.39      6.70 o
   0   0  22        0.33        8.63      8.30 o
   1   0  22       26.78       16.73      8.68 o
   2   0  22        5.22        4.18     15.38 o
   3   0  22        0.00        1.07      9.03 o
   4   0  22        0.04        5.60      9.64 o
  -6   1  22        8.06       15.75      7.41 o
  -5   1  22       26.08       14.57      6.39 o
  -4   1  22       11.04       13.21      6.05 o
  -3   1  22       17.40       21.20      5.89 o
  -2   1  22        6.19       10.57      5.73 o
  -1   1  22        0.27       10.83      5.76 o
   0   1  22        5.05        4.59      5.86 o
   1   1  22       43.57       45.53      6.21 o
   2   1  22        0.57       13.59      5.53 o
   3   1  22        0.25        2.42      6.36 o
   4   1  22        0.05       -0.88      6.09 o
  -6   2  22        2.92       12.49      7.81 o
  -5   2  22       11.79       16.18      7.04 o
  -4   2  22        1.55        2.55      6.19 o
  -3   2  22        0.07        2.68      6.02 o
  -2   2  22        0.10        2.27      5.18 o
  -1   2  22        3.80        6.30      5.21 o
   0   2  22        1.10        7.94      5.30 o
   1   2  22       49.18       45.07      6.13 o
   2   2  22        2.40        5.03      5.64 o
   3   2  22        0.36        5.02      5.73 o
   4   2  22        0.07        4.02      6.87 o
  -6   3  22        1.39       11.83      7.62 o
  -5   3  22        1.36        9.55      7.16 o
  -4   3  22        0.00        3.17      6.61 o
  -3   3  22        0.01        6.52      6.32 o
  -2   3  22        0.58        2.90      5.41 o
  -1   3  22        3.53        3.94      6.02 o
   0   3  22       20.17       16.64      6.06 o
   1   3  22       15.18       14.59      8.36 o
   2   3  22        2.19        5.24      5.19 o
   3   3  22        0.01        5.54      5.95 o
   4   3  22        0.00       -1.00      7.10 o
  -5   4  22        0.30        0.48      7.43 o
  -4   4  22        2.66        4.74      6.80 o
  -3   4  22       15.74        9.60      5.65 o
  -2   4  22        1.61       13.64      6.25 o
  -1   4  22        8.32        9.36      6.12 o
   0   4  22        0.64        2.28      6.22 o
   1   4  22        0.01       -0.01      6.38 o
   2   4  22        1.57        4.47      6.57 o
   3   4  22        0.01       10.75      6.82 o
  -4   5  22        0.71        4.36      7.13 o
  -3   5  22        1.41       -3.73      6.85 o
  -2   5  22        1.56        4.19      6.51 o
  -1   5  22        0.11       13.74      6.39 o
   0   5  22        0.11       11.33      6.52 o
   1   5  22        0.45       -0.94      6.48 o
   2   5  22        0.00        2.70      6.83 o
  -3   6  22        1.35        5.48      7.63 o
  -2   6  22        0.28        1.30      7.48 o
  -1   6  22        1.16       13.79      7.23 o
   0   6  22        0.02       -5.66      6.84 o
   1   6  22        0.01        6.54      6.92 o
  -6   1  23        0.28        3.78      7.58 o
  -5   1  23        1.65        7.07      6.86 o
  -4   1  23        1.07        7.97      6.20 o
  -3   1  23        3.80       -1.11      6.08 o
  -2   1  23        1.15        2.78      5.89 o
  -1   1  23       20.73       25.49      6.16 o
   0   1  23       15.20       14.05      5.41 o
   1   1  23       28.80       23.27      6.28 o
   2   1  23        0.61        2.33      5.76 o
   3   1  23        0.38        0.85      5.93 o
   4   1  23        0.07        7.84      6.33 o
  -6   2  23        9.79       10.88      7.77 o
  -5   2  23       45.66       46.95      6.86 o
  -4   2  23        3.02       10.62      6.59 o
  -3   2  23        3.76        3.12      6.02 o
  -2   2  23        0.79        5.83      5.35 o
  -1   2  23       27.44       27.77      6.06 o
   0   2  23        6.27       10.06      6.04 o
   1   2  23        1.91        6.84      6.25 o
   2   2  23        0.28        0.75      5.65 o
   3   2  23        0.01       12.79      6.71 o
  -5   3  23        0.08        2.10      7.06 o
  -4   3  23        3.20        3.45      5.82 o
  -3   3  23        9.60       14.69      6.29 o
  -2   3  23        2.38        2.77      7.17 o
  -1   3  23        2.94        5.24      6.25 o
   0   3  23        2.28       14.07      6.29 o
   1   3  23        0.26        1.36      6.46 o
   2   3  23        1.19        1.84      5.93 o
   3   3  23        0.44       -4.10      6.21 o
  -5   4  23        0.95        3.66      7.66 o
  -4   4  23        0.67        2.60      6.38 o
  -3   4  23        0.92       -0.87      6.39 o
  -2   4  23        2.98        6.11      6.61 o
  -1   4  23        0.90        0.70      6.37 o
   0   4  23        0.12       -2.42      6.42 o
   1   4  23        3.89        1.43      6.45 o
   2   4  23        0.45        1.90      6.16 o
  -4   5  23        3.93        9.18      7.37 o
  -3   5  23        0.01        2.50      5.92 o
  -2   5  23        0.97        8.83      6.67 o
  -1   5  23        0.04       -3.62      6.66 o
   0   5  23        0.09        5.25      6.75 o
   1   5  23        1.44       -1.04      6.01 o
  -1   6  23        2.54        1.19      7.07 o
  -6   0  24        0.16        9.94     10.02 o
  -5   0  24       95.88       93.30     10.50 o
  -4   0  24        1.65       -3.62      9.07 o
  -3   0  24        9.56       12.39      8.81 o
  -2   0  24        2.18        2.37      8.81 o
  -1   0  24        5.83        1.92      8.42 o
   0   0  24       12.03        5.63      8.87 o
   1   0  24        0.73        1.44      9.01 o
   2   0  24        2.06        5.37      9.19 o
   3   0  24        0.01       -0.25      9.81 o
  -5   1  24        4.85        8.44      6.95 o
  -4   1  24        1.79       10.17      6.66 o
  -3   1  24        2.15        8.41      6.15 o
  -2   1  24        0.25       -0.40      6.08 o
  -1   1  24        5.18       11.65      6.22 o
   0   1  24       10.66       12.18      5.60 o
   1   1  24        0.00       -2.31      4.89 o
   2   1  24        0.49        1.98      4.98 o
   3   1  24        0.00       -1.21      5.97 o
  -5   2  24        1.00        4.99      6.74 o
  -4   2  24        0.42       -9.44      6.47 o
  -3   2  24        1.65       -2.49      5.55 o
  -2   2  24        1.98        3.41      6.19 o
  -1   2  24       20.03       26.94      6.22 o
   0   2  24        5.65       13.42      6.25 o
   1   2  24        0.85        8.35      4.81 o
   2   2  24        0.03        3.03      6.77 o
   3   2  24        0.68        8.65      6.97 o
  -5   3  24        0.57        2.54      7.24 o
  -4   3  24       11.33       10.61      6.98 o
  -3   3  24        0.36        3.74      6.48 o
  -2   3  24        9.28        9.59      6.36 o
  -1   3  24        2.20       -0.08      6.38 o
   0   3  24        9.25       15.88      8.03 o
   1   3  24        2.90        2.84      5.84 o
   2   3  24        0.00        0.27      5.09 o
  -4   4  24        0.41        4.01      6.30 o
  -3   4  24        1.48        8.51      7.00 o
  -2   4  24        1.41        9.20      6.64 o
  -1   4  24        2.27        7.66      5.94 o
   0   4  24        5.49        8.02      6.91 o
   1   4  24        3.51        7.05      6.11 o
   2   4  24        0.99       -0.43      6.09 o
  -3   5  24        0.47        2.82      6.79 o
  -2   5  24        0.86       -1.80      7.13 o
  -1   5  24        1.08        1.99      6.20 o
   0   5  24        0.06        2.00      6.97 o
  -5   1  25       14.64       15.58      7.27 o
  -4   1  25        1.59        8.80      6.86 o
  -3   1  25        3.12        1.19      6.36 o
  -2   1  25        1.38        7.98      7.78 o
  -1   1  25        9.07        5.46      6.25 o
   0   1  25        6.77       10.96      5.76 o
   1   1  25        0.33       -2.78      6.56 o
   2   1  25        0.31       -1.08      6.07 o
  -5   2  25        5.59        2.42      7.29 o
  -4   2  25        0.02       -0.12      6.77 o
  -3   2  25        0.33        4.63      6.58 o
  -2   2  25        0.81        3.45      6.32 o
  -1   2  25        0.08        6.47      5.69 o
   0   2  25       18.88       17.36      6.46 o
   1   2  25        1.35        4.95      6.70 o
   2   2  25        0.10        4.34      6.85 o
  -4   3  25        1.05        7.38      6.81 o
  -3   3  25        1.56        2.06      6.58 o
  -2   3  25        0.32        5.39      6.57 o
  -1   3  25        1.22        2.40      6.63 o
   0   3  25        8.52       10.57      6.58 o
   1   3  25        0.12       -2.74      6.70 o
   2   3  25        0.02       -6.34      7.07 o
  -3   4  25        2.72        5.02      6.87 o
  -2   4  25        0.08        0.41      6.17 o
  -1   4  25        5.55       10.50      5.57 o
   0   4  25        0.78       13.28      6.82 o
   1   4  25        1.34       -0.44      6.90 o
  -4   0  26        0.10        5.69      9.57 o
  -3   0  26        3.93        6.18     13.08 o
  -2   0  26       12.00       11.98      7.62 o
  -1   0  26       11.88        8.66      9.26 o
   0   0  26        1.07        2.14     10.05 o
   1   0  26        0.17        8.36     10.02 o
   2   0  26        0.74        2.51      9.93 o
  -4   1  26        0.03        7.07      6.67 o
  -3   1  26        0.19       -1.84      6.49 o
  -2   1  26        3.17        7.60      6.48 o
  -1   1  26        0.24        5.33      5.61 o
   0   1  26        1.37        2.78      6.60 o
   1   1  26        0.44        2.92      6.72 o
   2   1  26        0.13        2.27      7.17 o
  -4   2  26        0.11       -2.60      6.96 o
  -3   2  26        0.74       -2.83      6.68 o
  -2   2  26        2.25        3.41      6.49 o
  -1   2  26        1.03       -0.54      5.96 o
   0   2  26        0.32        5.76      5.96 o
   1   2  26        3.21        3.01      5.53 o
  -3   3  26        0.41       -4.44      6.97 o
  -2   3  26        0.25        4.25      6.73 o
  -1   3  26        0.10        2.45      6.69 o
   0   3  26        3.78        5.20      6.08 o
   1   3  26        0.00        9.07      6.26 o
  -2   4  26        0.07        1.62      7.30 o
  -1   4  26        1.61        7.52      7.03 o
  -4   1  27        0.00        9.39      7.28 o
  -3   1  27        0.15       -0.06      6.77 o
  -2   1  27        3.51        2.16      6.76 o
  -1   1  27        0.49        4.04      6.71 o
   0   1  27        0.44        2.99      6.00 o
   1   1  27        1.16        7.32      6.35 o
  -3   2  27        3.21       15.20      6.89 o
  -2   2  27        4.66        7.93      6.79 o
  -1   2  27        2.74        8.79      6.80 o
   0   2  27        2.16        5.38      6.96 o
  -2   3  27        0.77       10.63      6.96 o
  -1   3  27        0.00       10.98      5.77 o
  -2   0  28       21.27       19.51     10.01 o
  -1   0  28        2.64       10.47      9.64 o
   0   0  28        0.61      -12.92      9.84 o
  -2   1  28        0.12        5.87      6.93 o
  -1   1  28        0.12        4.41      6.98 o
 
